# Supplementary material for: Trends, patterns and relationship of antimicrobial use and resistance in bacterial isolates tested between 2015–2020 in a national referral hospital of Zambia
Source: PLoS One. 2024 Apr 16;19(4):e0302053. doi: 10.1371/journal.pone.0302053 (PMC11020921; doi:10.1371/journal.pone.0302053)
Supplement: S1 Table — (XLSX) [file pone.0302053.s001.xlsx]

## Sheet: Sheet1
WARD	LIMSSpecimenSourceDesc	SpecimenDateTime	RegisteredDateTime	ResistantDrugs	IntermediateDrugs	SensitiveDrugs	ORGANISM
	Blood	2020-01-03 16:02:00	2020-01-04 00:48:14		Ciprofloxacin~	Ampicillin~Vancomycin~	Enterococcus species
CSA	Swab - Vaginal	2016-06-06	2016-06-06 15:51:05	Erythromycin~		Penicillin~Ampicillin~	Enterococcus faecalis
CSA	Swab - Vaginal	2016-11-16	2016-11-16 16:29:37
C03	Urine	2020-02-21	2020-02-21 14:14:57	Ampicillin~Co-trimoxazole~Nalidixic Acid~Nitrofurantoin~		Piperacillin/Tazobactam~	Proteus mirabilis
	Swab - Eye	2020-02-22	2020-02-22 16:08:00	Gentamicin~Amikacin~Cefepime~Ciprofloxacin~Ceftazidime~Chloramphenicol~		Piperacillin/Tazobactam~Imipenem~	Enterobacter agglomerans
	Blood Urine	2020-10-03	2020-10-03 11:32:59
PCOE	Urine	2019-07-04	2019-07-04 15:25:42	Norfloxacin~Co-amoxiclav~		Nitrofurantoin~	Coagulase -tive Staphylococcus
D11	Blood	2020-10-19 17:00:00	2020-10-19 21:29:01	Ceftazidime~Cefepime~Ciprofloxacin~		Piperacillin/Tazobactam~	Pseudomonas aeruginosa
D11	Blood	2020-10-19 17:00:00	2020-10-19 21:29:01	Cefepime~Ciprofloxacin~Gentamicin~Tobramycin~Imipenem~Cefotaxime~	Ceftazidime~	Piperacillin/Tazobactam~	Pseudomonas aeruginosa
B13	Urine	2020-04-08	2020-04-08 09:29:06		Piperacillin/Tazobactam~	Ceftazidime~Ciprofloxacin~	Pseudomonas aeruginosa
PCOE	Blood	2015-10-19	2015-10-19 11:46:04				Shigella flexneri
CSA	Blood	2019-07-25	2019-07-25 12:35:06
PCOE	Urine	2020-02-24	2020-02-24 08:21:39	Nitrofurantoin~	Ampicillin~	Piperacillin/Tazobactam~Co-trimoxazole~Nalidixic Acid~	Citrobacter diversus
	Urine	2018-09-25 22:52:00	2018-09-25 22:52:33	Penicillin~Erythromycin~Norfloxacin~		Nitrofurantoin~Vancomycin~	Enterococcus species
	Blood	2020-01-03	2020-01-03 16:33:47	Penicillin~Gentamicin~		Cefoxitin Screen~Ciprofloxacin~	Coagulase -tive Staphylococcus
A07	Blood	2015-10-12	2015-10-12 12:08:57
PCOE	Blood	2019-10-15	2019-10-15 07:51:32
A01	Blood	2020-03-19	2020-03-19 12:39:28
A01	Blood	2020-03-19	2020-03-19 12:39:28	Penicillin~		Chloramphenicol~Ciprofloxacin~Vancomycin~	Enterococcus species
PCOE	Blood	2020-12-29	2020-12-29 08:46:21
CLIN7	Blood Urine	2020-10-18 11:00:00	2020-10-18 11:01:34	Cefoxitin Screen~Penicillin~		Nitrofurantoin~Norfloxacin~	Coagulase -tive Staphylococcus
PCOE	Urine	2019-12-05	2019-12-05 08:20:02
B13	Urine	2019-10-25	2019-10-25 16:12:01	Ciprofloxacin~Cefazolin~Nalidixic Acid~		Nitrofurantoin~	Klebsiella species
CSA	Swab - Vaginal	2016-03-24	2016-03-24 15:02:48	Co-trimoxazole~Cefotaxime~		Penicillin~Ampicillin~Erythromycin~	Staphylococcus aureus
PCOE	Blood	2018-12-18	2018-12-18 15:34:05
B02	Blood Urine	2020-01-13	2020-01-13 17:37:14
NICU	Swab - Origin Unknown	2020-02-22	2020-02-22 16:10:38	Ampicillin~Ciprofloxacin~Ceftazidime~		Piperacillin/Tazobactam~Gentamicin~Chloramphenicol~	Escherichia coli
	Blood Urine	2020-10-03	2020-10-03 11:36:25
	Urine	2020-12-22 09:43:00	2020-12-22 09:44:04	Norfloxacin~		Cefoxitin Screen~Nitrofurantoin~	Coagulase -tive Staphylococcus
PCOE	Stools	2016-10-17	2016-10-17 15:21:27				Shigella dysenteriae
PCOE	Stools	2016-10-17	2016-10-17 15:21:27	Ampicillin~Co-trimoxazole~		Nalidixic Acid~Norfloxacin~	Shigella dysenteriae
C03	Blood Urine	2020-11-06	2020-11-06 18:10:52
PCOE	Urine	2018-01-04	2018-01-04 08:42:06	Co-trimoxazole~		Ampicillin~Nalidixic Acid~Nitrofurantoin~	Escherichia coli
PCOE	Blood	2018-07-30	2018-07-30 17:44:34
A01	Urine	2020-09-27 18:15:00	2020-09-27 18:15:45	Ampicillin~Nitrofurantoin~	Nalidixic Acid~	Piperacillin/Tazobactam~Co-trimoxazole~Norfloxacin~	Klebsiella oxytoca
CSA	Urine	2017-09-12	2017-09-12 12:57:23	Erythromycin~Tetracycline~	Nitrofurantoin~	Penicillin~Ampicillin~Ciprofloxacin~	Enterococcus gallinarum
C03	Blood Urine	2019-12-02	2019-12-02 17:08:07
CSA	Swab - Vaginal	2016-08-26	2016-08-26 14:39:40	Co-trimoxazole~		Oxacillin~Gentamicin~Erythromycin~Norfloxacin~	Staphylococcus aureus
C03	Urine	2019-11-06	2019-11-06 18:42:04			Ciprofloxacin~Cefazolin~Nalidixic Acid~Nitrofurantoin~	Escherichia coli
	Blood Urine	2019-07-22	2019-07-22 09:32:09
	Blood	2020-01-25	2020-01-25 07:53:00	Ampicillin~Gentamicin~Cefotaxime~Ciprofloxacin~Co-trimoxazole~		Chloramphenicol~	Proteus species
VIP	Urine	2020-11-09 08:41:00	2020-11-09 08:44:32	Cefoxitin Screen~Norfloxacin~		Nitrofurantoin~	Coagulase -tive Staphylococcus
PICU	Blood	2016-12-22	2016-12-22 09:55:26			Penicillin~Erythromycin~	Streptococcus pyogenes
	Blood	2020-10-31	2020-10-31 13:20:41	Cefoxitin Screen~Penicillin~Gentamicin~Co-trimoxazole~	Erythromycin~Tetracycline~	Levofloxacin~Clindamycin~Linezolid~Chloramphenicol~	Coagulase -tive Staphylococcus
	Urine	2020-10-05 13:29:00	2020-10-05 13:30:30	Piperacillin/Tazobactam~Nalidixic Acid~Nitrofurantoin~			Klebsiella pneumoniae
B02	Blood	2019-10-02	2019-10-02 18:05:24	Penicillin~	Ciprofloxacin~		Staphylococcus aureus
	Blood	2020-01-03	2020-01-04 00:46:29	Penicillin~		Cefoxitin Screen~Gentamicin~Ciprofloxacin~	Coagulase -tive Staphylococcus
B01	Blood	2020-01-06	2020-01-06 17:51:19	Ampicillin~Cefazolin~Nalidixic Acid~Nitrofurantoin~			Klebsiella pneumoniae
PCOE	Urine	2016-09-23	2016-09-23 09:47:33	Ampicillin~Ampicillin/Sulbactum~Co-trimoxazole~	Co-amoxiclav~	Gentamicin~Tobramycin~Ciprofloxacin~Ceftazidime~Tetracycline~Cefuroxime (oral)~Ceftriaxone~Nitrofurantoin~Levofloxacin~Imipenem~Ertapenem~	Escherichia coli
PCOE	Blood	2020-09-18	2020-09-18 09:39:43
PCOE	Blood	2020-09-18	2020-09-18 09:39:43
C03	SPUTUM	2019-10-25	2019-10-25 17:29:12	Co-amoxiclav~Gentamicin~Cefotaxime~		Azithromycin~Ciprofloxacin~Ceftazidime~	Klebsiella species
C03	SPUTUM	2019-10-25	2019-10-25 17:29:12	Cefoxitin Screen~Penicillin~Azithromycin~Linezolid~		Ciprofloxacin~	Staphylococcus aureus
B12	Blood	2019-11-11	2019-11-11 18:20:11
B12	Blood	2019-11-11	2019-11-11 18:20:11	Cefepime~Ciprofloxacin~Cefazolin~Nalidixic Acid~Nitrofurantoin~			Klebsiella species
PCOE	Blood	2018-04-11	2018-04-11 12:44:22
D11	Blood	2019-12-12	2019-12-12 13:44:50	Cefoxitin Screen~Ciprofloxacin~		Penicillin~Gentamicin~	Coagulase -tive Staphylococcus
PCOE	Blood	2019-10-18	2019-10-18 15:53:52	Ampicillin~Ciprofloxacin~Cefazolin~		Nitrofurantoin~	Escherichia coli
	Blood	2020-01-20	2020-01-20 09:39:00
	Blood	2020-01-20	2020-01-20 09:39:00	Ampicillin~Co-trimoxazole~	Nitrofurantoin~	Piperacillin/Tazobactam~Cefazolin~Nalidixic Acid~	Escherichia coli
A01	Stools	2017-09-06 05:00:00	2017-09-06 09:41:55				Shigella group
A01	Stools	2017-09-06 05:00:00	2017-09-06 09:41:55	Ampicillin~Ampicillin/Sulbactum~Co-amoxiclav~Gentamicin~Tobramycin~Co-trimoxazole~Cefazolin~Tetracycline~Cefuroxime (oral)~Cefuroxime (Parenteral)~		Ciprofloxacin~Ceftazidime~Ceftriaxone~Nitrofurantoin~Levofloxacin~Imipenem~Ertapenem~	Shigella group
CSA	Blood	2019-02-20	2019-02-20 06:51:46
B11	Urine	2019-11-18	2019-11-18 18:24:56	Ciprofloxacin~		Nitrofurantoin~	Coagulase -tive Staphylococcus
	Blood	2020-01-03 16:00:00	2020-01-04 00:42:50	Penicillin~		Cefoxitin Screen~Gentamicin~Ciprofloxacin~	Coagulase -tive Staphylococcus
	Swab - Vaginal	2020-12-13 14:52:00	2020-12-13 14:53:43	Ceftazidime~Ceftriaxone~	Ampicillin/Sulbactum~Piperacillin/Tazobactam~		Proteus mirabilis
HCC	Blood	2020-01-24	2020-01-24 08:34:24	Penicillin~Ampicillin~	Nitrofurantoin~		Enterococcus species
	Blood	2017-10-04	2017-10-04 07:04:36
	Blood	2017-10-04	2017-10-04 07:04:36
B02	Blood	2016-11-11 12:07:00	2016-11-11 12:10:14
D11	Blood	2018-11-10 09:44:00	2018-11-10 09:44:52			Oxacillin~Ciprofloxacin~Co-trimoxazole~	Staphylococcus species
C03	Swab - Vaginal	2019-12-02	2019-12-02 21:45:52
	Urine	2020-12-07 15:45:00	2020-12-07 15:46:14	Cefoxitin Screen~Co-trimoxazole~		Nitrofurantoin~	Coagulase -tive Staphylococcus
CSA	Swab - Vaginal	2016-09-26	2016-09-26 15:07:00	Penicillin~Ceftriaxone~		Oxacillin~Gentamicin~Erythromycin~Norfloxacin~	Staphylococcus aureus
	Blood	2018-08-03 15:03:00	2018-08-03 15:05:34
C03	Urine	2019-12-19	2019-12-19 14:46:10	Ciprofloxacin~		Nitrofurantoin~	Coagulase -tive Staphylococcus
CSA	Urine	2016-02-16	2016-02-16 09:16:19	Norfloxacin~		Nalidixic Acid~	Proteus mirabilis
PCOE	Blood	2019-04-30	2019-04-30 14:52:48			Nitrofurantoin~Norfloxacin~	Escherichia coli
CSA	Blood	2016-05-30 12:23:00	2016-05-30 12:24:59		Ciprofloxacin~	Oxacillin~Ampicillin~Erythromycin~Co-trimoxazole~Chloramphenicol~	Staphylococcus aureus
PCOE	Swab - Ear	2017-08-11	2017-08-11 14:52:13	Co-amoxiclav~Co-trimoxazole~	Gentamicin~Erythromycin~		Staphylococcus aureus
PCOE	Swab - Ear	2017-08-11	2017-08-11 14:52:13	Co-amoxiclav~Gentamicin~Co-trimoxazole~Ceftazidime~Ceftriaxone~			Enterobacter species
CLIN7	Urine	2015-01-05	2015-01-05 13:22:07	Cefuroxime (oral)~Nitrofurantoin~Norfloxacin~		Imipenem~	Klebsiella pneumoniae
CLIN7	Urine	2015-01-05	2015-01-05 13:22:07	Cefuroxime (oral)~Nitrofurantoin~Norfloxacin~		Imipenem~	Klebsiella pneumoniae
C3S		2015-01-07	2015-01-07 10:28:18			Ceftazidime~Gentamicin~Imipenem~	Pseudomonas species
G01	Blood	2015-01-13	2015-01-13 14:15:30	Oxacillin~Erythromycin~Tetracycline~		Vancomycin~Co-trimoxazole~	Coagulase -tive Staphylococcus
G01	Blood	2015-01-13	2015-01-13 14:15:30	Oxacillin~Erythromycin~Tetracycline~		Vancomycin~Co-trimoxazole~	Coagulase -tive Staphylococcus
AMEU	Stools	2015-01-15	2015-01-15 10:29:11	Cefotaxime~Cefuroxime (oral)~Norfloxacin~	Nitrofurantoin~		Escherichia coli
C3S	Swab - Origin Unknown	2015-01-16	2015-01-16 10:17:45			Oxacillin~Tetracycline~	Staphylococcus aureus
C21	Blood	2015-01-17	2015-01-17 16:01:55	Ampicillin~Gentamicin~Co-trimoxazole~Tetracycline~		Imipenem~	Proteus mirabilis
C21	Blood	2015-01-17	2015-01-17 16:01:55	Ampicillin~Gentamicin~Co-trimoxazole~Tetracycline~		Imipenem~	Proteus mirabilis
AMEU	Blood Urine	2015-01-25	2015-01-25 14:16:46		Nitrofurantoin~	Cefuroxime (oral)~Norfloxacin~	Enterobacter cloacae
AMEU	SPUTUM	2015-01-28	2015-01-28 14:53:11	Tetracycline~			Moraxella catarrhalis
G22	Swab - Wound	2015-01-29	2015-01-29 15:51:15	Ampicillin~Gentamicin~Tetracycline~Cefuroxime (oral)~		Cefotaxime~Chloramphenicol~Imipenem~	Citrobacter diversus
G22	Swab - Wound	2015-01-29	2015-01-29 15:51:15			Gentamicin~Imipenem~Cefotaxime~	Pseudomonas species
C01	Swab - Origin Unknown	2015-01-29	2015-01-29 21:07:20	Ampicillin~Gentamicin~Cefotaxime~Tetracycline~Cefuroxime (oral)~		Chloramphenicol~Imipenem~	Citrobacter diversus
NICU	Blood	2015-01-30	2015-01-30 10:37:19	Ampicillin~Gentamicin~Cefotaxime~Chloramphenicol~Tetracycline~Cefuroxime (oral)~		Imipenem~	Klebsiella pneumoniae
CLIN7	Swab - Origin Unknown	2015-01-30	2015-01-30 15:05:22			Gentamicin~Imipenem~Cefotaxime~	Pseudomonas aeruginosa
MICU	Swab - Origin Unknown	2015-01-30	2015-01-30 22:50:52	Gentamicin~		Imipenem~Cefotaxime~	Pseudomonas aeruginosa
C03	Urine	2015-02-04 14:40:00	2015-02-04 14:41:31			Nitrofurantoin~Norfloxacin~Ceftriaxone~	Staphylococcus aureus
C03	Urine	2015-02-04	2015-02-04 19:08:23	Nitrofurantoin~		Cefotaxime~Norfloxacin~	Proteus mirabilis
CLIN7	Urine	2015-02-09	2015-02-09 12:13:37	Nalidixic Acid~Norfloxacin~		Nitrofurantoin~	Klebsiella pneumoniae
E21	Urine	2015-02-10	2015-02-10 20:05:36			Nalidixic Acid~Nitrofurantoin~Norfloxacin~	Escherichia coli
CLIN7	Urine	2015-02-13	2015-02-13 12:40:20				Non-haemolytic Streptococcus
MICU	Swab - Origin Unknown	2015-02-19 14:16:00	2015-02-19 14:16:37	Ampicillin~Gentamicin~Co-trimoxazole~Tetracycline~		Imipenem~	Klebsiella pneumoniae
CLIN5	Urine	2015-02-23	2015-02-23 11:32:03			Nitrofurantoin~Norfloxacin~Cefotaxime~	Streptococcus species
AFC	Blood Urine	2015-02-24	2015-02-24 08:37:43	Nitrofurantoin~		Cefotaxime~Nalidixic Acid~Norfloxacin~	Escherichia coli
NICU	Blood	2015-02-24	2015-02-24 14:40:40	Ceftazidime~Ciprofloxacin~Gentamicin~		Imipenem~	Pseudomonas species
AMEU	Urine	2015-03-06	2015-03-06 09:06:24	Cefuroxime (oral)~		Nalidixic Acid~Nitrofurantoin~Norfloxacin~	Escherichia coli
G22	Swab - Wound	2015-03-07 19:01:00	2015-03-07 19:03:50	Chloramphenicol~		Ampicillin~Gentamicin~Ciprofloxacin~	Escherichia coli
NICU		2015-03-19	2015-03-19 06:25:10	Ciprofloxacin~Gentamicin~		Ceftazidime~Imipenem~	Pseudomonas aeruginosa
C3S	Swab - Origin Unknown	2015-03-31	2015-03-31 10:34:36	Penicillin~Erythromycin~		Oxacillin~Tetracycline~Chloramphenicol~Ciprofloxacin~Clindamycin~Cefotaxime~	Coagulase -tive Staphylococcus
C3S	Swab - Origin Unknown	2015-03-31	2015-03-31 10:34:36	Ampicillin~Co-trimoxazole~Chloramphenicol~Tetracycline~		Gentamicin~Cefotaxime~Ciprofloxacin~	Proteus vulgaris
C01	Ascitic Fluid	2015-04-01	2015-04-01 11:49:21			Penicillin~Chloramphenicol~Erythromycin~	Streptococcus species
	Stools	2015-04-01	2015-04-01 14:00:46				Shigella flexneri
	Stools	2015-04-01	2015-04-01 14:00:46	Co-trimoxazole~		Cefotaxime~Ciprofloxacin~Chloramphenicol~Tetracycline~	Shigella flexneri
B02	Urine	2015-04-02	2015-04-02 14:28:43	Nitrofurantoin~		Nalidixic Acid~Norfloxacin~	Enterobacter species
C03	Blood Urine	2015-04-07	2015-04-07 11:47:48	Norfloxacin~		Cefotaxime~Nitrofurantoin~	Coagulase -tive Staphylococcus
G12	Swab - Origin Unknown	2015-04-15	2015-04-15 10:06:47	Ampicillin~		Gentamicin~Ciprofloxacin~Chloramphenicol~	Citrobacter diversus
	Urine	2015-04-15	2015-04-15 14:43:14	Nalidixic Acid~Nitrofurantoin~Norfloxacin~		Imipenem~	Escherichia coli
CC	SPUTUM	2015-01-08	2015-01-08 14:06:12	Tetracycline~			Moraxella catarrhalis
AMEU	SPUTUM	2015-01-10	2015-01-10 11:14:30			Ceftazidime~Gentamicin~	Pseudomonas aeruginosa
E11	Blood	2015-01-17	2015-01-17 13:41:34
NICU	Blood	2015-02-02 13:53:00	2015-02-02 13:54:11	Oxacillin~Penicillin~Erythromycin~Cefotaxime~Ceftriaxone~		Tetracycline~Clindamycin~	Coagulase -tive Staphylococcus
G22	Swab - Wound	2015-02-03	2015-02-03 14:45:26	Ampicillin~		Gentamicin~Cefotaxime~Imipenem~	Escherichia coli
CLIN4	Swab - Wound	2015-02-03	2015-02-03 15:10:07	Ampicillin~		Gentamicin~Cefuroxime (oral)~Ceftazidime~Imipenem~	Enterobacter agglomerans
CLIN4	Swab - Wound	2015-02-03	2015-02-03 15:10:07			Erythromycin~	Streptococcus species
MICU	Swab - Wound	2015-02-05	2015-02-05 16:52:36			Ceftazidime~Gentamicin~	Pseudomonas aeruginosa
MICU	Swab - Wound	2015-02-05	2015-02-05 16:52:36	Ampicillin~Gentamicin~Cefotaxime~		Imipenem~	Proteus mirabilis
MICU	Swab - Wound	2015-02-05	2015-02-05 16:52:36			Ceftazidime~Gentamicin~	Pseudomonas aeruginosa
MICU	Swab - Wound	2015-02-05	2015-02-05 16:52:36	Ampicillin~Gentamicin~Cefotaxime~		Imipenem~	Proteus mirabilis
MICU	Swab - Wound	2015-02-05	2015-02-05 16:52:36			Ceftazidime~Gentamicin~	Pseudomonas aeruginosa
MICU	Swab - Wound	2015-02-05	2015-02-05 16:52:36	Ampicillin~Gentamicin~Cefotaxime~		Imipenem~	Proteus mirabilis
AMEU	Urine	2015-02-05	2015-02-05 17:07:48	Norfloxacin~Ceftriaxone~		Nitrofurantoin~	Coagulase -tive Staphylococcus
MICU	Blood	2015-02-08	2015-02-08 16:52:20	Gentamicin~		Ceftazidime~	Pseudomonas species
MICU	Blood	2015-02-08	2015-02-08 16:52:20	Gentamicin~		Ceftazidime~	Pseudomonas species
E11	Urine	2015-02-10	2015-02-10 07:16:56		Nitrofurantoin~	Nalidixic Acid~Norfloxacin~	Klebsiella pneumoniae
G01	Urine	2015-02-10	2015-02-10 14:55:20	Ciprofloxacin~Gentamicin~		Ceftazidime~Imipenem~	Pseudomonas aeruginosa
G01	Urine	2015-02-10	2015-02-10 14:55:20	Nalidixic Acid~Norfloxacin~		Nitrofurantoin~	Pseudomonas aeruginosa
G01	Urine	2015-02-10	2015-02-10 14:55:20	Ciprofloxacin~Gentamicin~		Ceftazidime~Imipenem~	Pseudomonas aeruginosa
G01	Urine	2015-02-10	2015-02-10 14:55:20	Nalidixic Acid~Norfloxacin~		Nitrofurantoin~	Pseudomonas aeruginosa
G02		2015-02-10	2015-02-10 15:04:12	Oxacillin~Penicillin~Cefotaxime~		Chloramphenicol~Ciprofloxacin~	Staphylococcus aureus
E01	SPUTUM	2015-02-12	2015-02-12 09:54:12			Chloramphenicol~Erythromycin~	Streptococcus species
E01	SPUTUM	2015-02-12	2015-02-12 09:54:12			Ceftazidime~Ciprofloxacin~Gentamicin~Imipenem~	Pseudomonas aeruginosa
CLIN7	Urine	2015-02-13	2015-02-13 12:03:12	Norfloxacin~		Nitrofurantoin~	Enterobacter agglomerans
MED	Urine	2015-02-13	2015-02-13 12:42:24	Nitrofurantoin~		Norfloxacin~	Proteus vulgaris
B02	Blood Urine	2015-02-14	2015-02-14 17:17:39	Nitrofurantoin~	Nalidixic Acid~	Norfloxacin~	Klebsiella pneumoniae
G12	Swab - Origin Unknown	2015-02-17 15:41:00	2015-02-17 15:43:11	Ampicillin~Gentamicin~Ciprofloxacin~Chloramphenicol~		Imipenem~	Proteus vulgaris
AFC	Urine	2015-02-19	2015-02-19 16:21:47	Nitrofurantoin~		Norfloxacin~	Pseudomonas species
CLIN5	Blood Urine	2015-02-23	2015-02-23 11:29:42	Nitrofurantoin~		Cefotaxime~Nalidixic Acid~Norfloxacin~	Enterobacter agglomerans
AMEU	Urine	2015-02-23	2015-02-23 21:41:34	Nalidixic Acid~	Cefotaxime~Norfloxacin~	Nitrofurantoin~	Enterococcus species
C3S	Swab - Origin Unknown	2015-02-25	2015-02-25 14:39:59	Tetracycline~		Ciprofloxacin~Chloramphenicol~	Coagulase -tive Staphylococcus
B02	Urine	2015-02-26	2015-02-26 16:50:09	Nitrofurantoin~		Cefotaxime~Nalidixic Acid~Norfloxacin~	Proteus mirabilis
CLIN5	Urine	2015-03-02	2015-03-02 16:23:52			Ampicillin~Cefotaxime~Nitrofurantoin~Norfloxacin~	Enterococcus species
AFC	Blood Urine	2015-03-03	2015-03-03 14:30:03
MAW	SPUTUM	2015-03-05	2015-03-05 17:10:13	Ampicillin~		Ciprofloxacin~Chloramphenicol~	Klebsiella pneumoniae
C03	Urine	2015-03-12	2015-03-12 07:00:42			Ampicillin~Cefotaxime~Ciprofloxacin~Nitrofurantoin~Norfloxacin~	Klebsiella oxytoca
C02	Blood	2015-03-14	2015-03-14 05:34:13	Nalidixic Acid~Norfloxacin~		Cefotaxime~Cefuroxime (oral)~Nitrofurantoin~	Escherichia coli
B12	Urine	2015-03-16	2015-03-16 11:07:05	Ampicillin~Gentamicin~		Cefotaxime~Nalidixic Acid~Nitrofurantoin~Norfloxacin~	Escherichia coli
G12	Swab - Origin Unknown	2015-03-16	2015-03-16 13:35:58	Ciprofloxacin~Gentamicin~		Imipenem~	Pseudomonas aeruginosa
AFC	Urine	2015-03-18	2015-03-18 10:42:23	Nalidixic Acid~Norfloxacin~		Nitrofurantoin~	Klebsiella oxytoca
AMEU	Urine	2015-03-20 10:13:00	2015-03-20 10:13:46	Ampicillin~Nalidixic Acid~Nitrofurantoin~			Klebsiella pneumoniae
G21	Swab - Origin Unknown	2015-03-22	2015-03-22 09:15:07	Penicillin~		Tetracycline~Chloramphenicol~Ciprofloxacin~	Staphylococcus species
C3S	Swab - Origin Unknown	2015-03-24	2015-03-24 11:16:12	Gentamicin~Co-trimoxazole~Chloramphenicol~Tetracycline~		Ciprofloxacin~Ceftazidime~Imipenem~	Citrobacter freundii
G21	Swab - Origin Unknown	2015-03-26	2015-03-26 15:18:54	Ampicillin~Ciprofloxacin~Chloramphenicol~Tetracycline~	Gentamicin~	Cefotaxime~	Citrobacter diversus
G21	Swab - Origin Unknown	2015-03-26	2015-03-26 15:18:54	Penicillin~		Oxacillin~Erythromycin~Tetracycline~Chloramphenicol~Ciprofloxacin~Clindamycin~Cefotaxime~	Staphylococcus aureus
CAS	Swab - Origin Unknown	2015-03-31	2015-03-31 11:00:10	Penicillin~		Oxacillin~Erythromycin~Tetracycline~Chloramphenicol~Ciprofloxacin~Cefotaxime~	Staphylococcus aureus
E21	Swab - Origin Unknown	2015-04-09	2015-04-09 14:17:23	Co-trimoxazole~		Gentamicin~Cefotaxime~Ciprofloxacin~Chloramphenicol~Tetracycline~	Klebsiella pneumoniae
C3S	Swab - Wound	2015-04-13	2015-04-13 15:29:02	Co-trimoxazole~	Penicillin~	Oxacillin~Chloramphenicol~Ciprofloxacin~Clindamycin~	Coagulase -tive Staphylococcus
MED	Blood Urine	2015-04-14	2015-04-14 14:29:57	Nitrofurantoin~		Nalidixic Acid~Norfloxacin~	Klebsiella pneumoniae
		2015-04-14	2015-04-14 22:23:43	Ampicillin~Co-trimoxazole~Chloramphenicol~Ceftazidime~		Gentamicin~Imipenem~	Enterobacter agglomerans
AFC	SPUTUM	2015-04-15	2015-04-15 10:53:59	Ampicillin~Chloramphenicol~		Gentamicin~Cefotaxime~Ciprofloxacin~	Klebsiella pneumoniae
MAW	Swab - Origin Unknown	2015-04-20	2015-04-20 15:54:37	Penicillin~		Oxacillin~Erythromycin~Chloramphenicol~Ciprofloxacin~Clindamycin~	Staphylococcus aureus
AMEU	Blood Urine	2015-04-21	2015-04-21 16:47:13
MAW	SPUTUM	2015-04-23	2015-04-23 10:12:18	Ciprofloxacin~Gentamicin~		Ceftazidime~	Pseudomonas species
		2015-01-07	2015-01-07 09:59:06	Ampicillin~Tetracycline~Ceftazidime~		Gentamicin~Imipenem~	Escherichia coli
G11		2015-01-07	2015-01-07 15:54:30	Ampicillin~Gentamicin~Ceftazidime~		Tetracycline~Imipenem~	Klebsiella pneumoniae
E02	Urine	2015-01-10	2015-01-10 11:41:38	Co-trimoxazole~	Nitrofurantoin~	Cefotaxime~Cefuroxime (oral)~Norfloxacin~	Proteus vulgaris
	Urine	2015-01-11	2015-01-11 17:11:29	Co-trimoxazole~Cefuroxime (oral)~Norfloxacin~	Nitrofurantoin~		Enterobacter agglomerans
G12	Swab - Wound	2015-01-13	2015-01-13 11:55:35	Ampicillin~		Gentamicin~Tetracycline~Ceftazidime~Imipenem~	Enterobacter agglomerans
	Urine	2015-01-14	2015-01-14 13:13:37	Norfloxacin~		Nitrofurantoin~	Enterococcus faecalis
G02	Blood	2015-01-14	2015-01-14 14:10:47	Ampicillin~Gentamicin~Tetracycline~Ceftazidime~		Imipenem~	Klebsiella pneumoniae
MICU		2015-01-15	2015-01-15 14:30:30	Gentamicin~		Imipenem~	Pseudomonas species
CLIN7	Urine	2015-01-23	2015-01-23 11:27:14		Cefuroxime (oral)~Nitrofurantoin~	Norfloxacin~	Enterobacter agglomerans
MICU		2015-01-27	2015-01-27 06:04:54	Gentamicin~		Imipenem~Cefotaxime~	Pseudomonas aeruginosa
C21	Swab - Wound	2015-01-27	2015-01-27 09:14:35			Gentamicin~Imipenem~Cefotaxime~	Pseudomonas aeruginosa
	Cerebrospinal Fluid	2015-01-27	2015-01-27 16:39:23	Oxacillin~Penicillin~Erythromycin~Chloramphenicol~Cefotaxime~		Vancomycin~	Coagulase -tive Staphylococcus
	Cerebrospinal Fluid	2015-01-27	2015-01-27 16:39:23	Oxacillin~Penicillin~Erythromycin~Chloramphenicol~Cefotaxime~		Vancomycin~	Coagulase -tive Staphylococcus
NICU	Blood	2015-01-27	2015-01-27 22:13:01	Oxacillin~Penicillin~Erythromycin~Ceftriaxone~		Chloramphenicol~	Coagulase -tive Staphylococcus
NICU	Blood	2015-01-27	2015-01-27 22:13:01	Oxacillin~Penicillin~Erythromycin~Ceftriaxone~		Chloramphenicol~	Coagulase -tive Staphylococcus
FSW	Swab - Origin Unknown	2015-01-28	2015-01-28 00:14:06	Ampicillin~		Gentamicin~Cefotaxime~Chloramphenicol~Tetracycline~Cefuroxime (oral)~Imipenem~	Enterobacter agglomerans
CLIN7	Blood Urine	2015-01-30	2015-01-30 15:04:15	Norfloxacin~	Cefuroxime (oral)~	Nitrofurantoin~	Pantoae agglomerans
C3S	Swab - Origin Unknown	2015-02-03	2015-02-03 16:46:21			Gentamicin~Imipenem~	Citrobacter diversus
C22	Blood	2015-01-05	2015-01-05 15:07:56	Gentamicin~		Ciprofloxacin~Imipenem~	Pseudomonas species
B12	Urine	2015-01-05	2015-01-05 19:26:50		Nitrofurantoin~	Cefotaxime~Cefuroxime (oral)~Norfloxacin~	Klebsiella pneumoniae
C03		2015-01-07	2015-01-07 15:52:10	Ampicillin~		Gentamicin~Ceftazidime~Imipenem~	Klebsiella species
MAW	Urine	2015-04-16	2015-04-16 12:20:32	Nalidixic Acid~Nitrofurantoin~Norfloxacin~		Imipenem~	Klebsiella species
G12	Swab - Wound	2015-04-17	2015-04-17 10:58:54	Erythromycin~Co-trimoxazole~		Oxacillin~Chloramphenicol~	Staphylococcus aureus
G12	Swab - Wound	2015-04-17	2015-04-17 11:00:04	Oxacillin~Penicillin~Co-trimoxazole~	Erythromycin~	Chloramphenicol~	Staphylococcus aureus
AIDC	SPUTUM	2015-04-20	2015-04-20 08:51:58	Tetracycline~			Moraxella catarrhalis
	Swab - Vaginal	2015-04-21	2015-04-21 10:30:48	Tetracycline~	Norfloxacin~	Ampicillin~Nitrofurantoin~	Enterococcus species
	Swab - Vaginal	2015-04-21	2015-04-21 10:30:48	Tetracycline~	Norfloxacin~	Ampicillin~Nitrofurantoin~	Enterococcus species
FSW	Swab - Wound	2015-04-22	2015-04-22 09:47:30		Cefotaxime~	Gentamicin~Ciprofloxacin~Chloramphenicol~	Enterobacter agglomerans
E22	Urine	2015-04-22	2015-04-22 09:51:04	Norfloxacin~Tetracycline~		Ampicillin~Nitrofurantoin~	Enterococcus species
AFC	Urine	2015-04-25	2015-04-25 11:49:55			Nitrofurantoin~Norfloxacin~	Enterobacter cloacae
AFC	Urine	2015-04-25	2015-04-25 11:49:55			Nitrofurantoin~Norfloxacin~	Enterobacter cloacae
CLIN7	Urine	2015-04-28	2015-04-28 10:54:58	Norfloxacin~		Nitrofurantoin~	Enterobacter agglomerans
MAW	SPUTUM	2015-05-04	2015-05-04 07:19:48				Moraxella catarrhalis
AFC	Urine	2015-05-06	2015-05-06 09:06:00	Nalidixic Acid~		Nitrofurantoin~Norfloxacin~	Klebsiella pneumoniae
C3S	Swab - Origin Unknown	2015-05-06	2015-05-06 12:40:17			Ceftazidime~Ciprofloxacin~Gentamicin~	Pseudomonas aeruginosa
C3S	Swab - Origin Unknown	2015-05-06	2015-05-06 12:40:17	Chloramphenicol~Erythromycin~		Penicillin~	Enterococcus species
MICU	Blood	2015-05-14	2015-05-14 21:00:24	Ciprofloxacin~		Chloramphenicol~	Escherichia coli
MICU	Blood	2015-05-14	2015-05-14 21:00:24	Ciprofloxacin~		Chloramphenicol~	Escherichia coli
AMEU	Urine	2015-05-17	2015-05-17 18:12:32	Nalidixic Acid~Norfloxacin~		Nitrofurantoin~	Escherichia coli
C12	SPUTUM	2015-05-22	2015-05-22 14:57:05	Ampicillin~Cefotaxime~Ciprofloxacin~Chloramphenicol~Imipenem~		Gentamicin~	Klebsiella pneumoniae
G22	Swab - Origin Unknown	2015-05-26	2015-05-26 11:43:45	Oxacillin~Erythromycin~Ciprofloxacin~		Chloramphenicol~Clindamycin~	Coagulase -tive Staphylococcus
C03		2015-05-28	2015-05-28 00:04:43	Oxacillin~Penicillin~Cefotaxime~		Erythromycin~Chloramphenicol~Ciprofloxacin~Clindamycin~	Coagulase Neg Staphylococcus
C23	Blood	2015-01-01	2015-01-01 13:58:38	Ampicillin~Co-trimoxazole~Chloramphenicol~		Gentamicin~Ciprofloxacin~Tetracycline~Imipenem~	Enterobacter cloacae
AFC	Blood	2015-01-05	2015-01-05 19:09:08	Norfloxacin~		Cefotaxime~Cefuroxime (oral)~Nitrofurantoin~	Enterobacter agglomerans
	Blood	2015-01-09	2015-01-09 09:21:38	Penicillin~	Erythromycin~	Oxacillin~Tetracycline~Norfloxacin~	Staphylococcus aureus
G22	Urine	2015-01-12	2015-01-12 08:53:14			Norfloxacin~	Pseudomonas species
MICU	Blood	2015-01-12	2015-01-12 15:23:13	Gentamicin~Cefotaxime~		Imipenem~	Acinetobacter species
MICU	Blood	2015-01-12	2015-01-12 15:23:13	Gentamicin~Cefotaxime~		Imipenem~	Acinetobacter species
C21	Urine	2015-01-13	2015-01-13 12:07:29	Cefotaxime~Cefuroxime (oral)~Nitrofurantoin~	Norfloxacin~		Proteus mirabilis
A07	Blood	2015-01-16	2015-01-16 23:10:19				Salmonella species
A07	Blood	2015-01-16	2015-01-16 23:10:19	Ampicillin~Co-trimoxazole~		Gentamicin~Tetracycline~Imipenem~	Salmonella species
A07	Blood	2015-01-16	2015-01-16 23:10:19	Co-trimoxazole~Tetracycline~		Cefotaxime~	Citrobacter freundii
NICU	Blood	2015-01-21	2015-01-21 21:20:18	Ampicillin~Co-trimoxazole~Tetracycline~		Imipenem~	Klebsiella pneumoniae
	Swab - Origin Unknown	2015-01-23	2015-01-23 10:46:49	Ampicillin~Tetracycline~		Gentamicin~Cefotaxime~	Klebsiella species
C3S	Swab - Origin Unknown	2015-01-27	2015-01-27 09:07:07			Erythromycin~Tetracycline~Chloramphenicol~	Coagulase -tive Staphylococcus
CC	SPUTUM	2015-01-28	2015-01-28 11:10:01	Gentamicin~		Ceftazidime~	Pseudomonas species
CAS	Blood	2015-01-30	2015-01-30 05:50:29	Cefotaxime~		Gentamicin~Imipenem~	Pseudomonas aeruginosa
MSW	Blood	2015-01-31 18:10:00	2015-01-31 18:11:53		Nitrofurantoin~	Norfloxacin~	Pantoae agglomerans
C23	peritoneal fluid	2015-02-05	2015-02-05 10:01:07	Oxacillin~Penicillin~Erythromycin~		Tetracycline~Chloramphenicol~	Coagulase -tive Staphylococcus
AMEU	Urine	2015-02-09	2015-02-09 11:02:52	Nitrofurantoin~		Nalidixic Acid~Norfloxacin~	Serratia marcescens
C02	Urine	2015-02-10	2015-02-10 07:21:23	Norfloxacin~		Nitrofurantoin~	Staphylococcus aureus
AIDC	Urine	2015-02-12	2015-02-12 09:09:10
G21	Blood	2015-02-12	2015-02-12 11:12:29	Ceftazidime~Ciprofloxacin~Gentamicin~		Imipenem~	Pseudomonas species
MED	Urine	2015-02-13	2015-02-13 08:38:00	Nitrofurantoin~		Norfloxacin~	Enterobacter agglomerans
G02		2015-02-13	2015-02-13 11:57:16	Gentamicin~Chloramphenicol~Tetracycline~		Ciprofloxacin~Imipenem~	Klebsiella oxytoca
CLIN5	Blood Urine	2015-01-05	2015-01-05 13:42:37
G21		2015-01-09	2015-01-09 14:41:47	Ampicillin~Gentamicin~Tetracycline~		Imipenem~	Escherichia coli
A07	Blood	2015-01-11	2015-01-11 17:00:20	Erythromycin~Co-trimoxazole~		Oxacillin~Vancomycin~Tetracycline~	Coagulase -tive Staphylococcus
G02	Blood	2015-01-12	2015-01-12 09:43:35	Ampicillin~Gentamicin~Cefotaxime~Tetracycline~		Imipenem~	Enterobacter aerogenes
G02	Swab - Origin Unknown	2015-01-15	2015-01-15 14:32:08	Ampicillin~Gentamicin~Tetracycline~		Ceftazidime~Imipenem~	Klebsiella pneumoniae
NICU	Blood	2015-01-20	2015-01-20 21:33:22	Ampicillin~Gentamicin~Cefotaxime~Co-trimoxazole~		Imipenem~	Klebsiella pneumoniae
	Swab - Wound	2015-01-21	2015-01-21 15:17:07	Gentamicin~Ceftazidime~			Pseudomonas species
NICU	Blood	2015-01-21	2015-01-21 21:18:13			Ampicillin~Gentamicin~Cefotaxime~Co-trimoxazole~Imipenem~	Escherichia coli
MED	Urine	2015-01-22	2015-01-22 11:40:58	Cefuroxime (oral)~Norfloxacin~		Nitrofurantoin~	Enterobacter agglomerans
B02	Urine	2015-01-27	2015-01-27 06:22:01	Cefuroxime (oral)~Norfloxacin~	Nitrofurantoin~		Klebsiella oxytoca
AMEU		2015-01-02	2015-01-02 12:36:36	Ampicillin~Gentamicin~Ceftazidime~		Tetracycline~	Klebsiella species
AMEU		2015-01-02	2015-01-02 12:36:36	Ampicillin~Gentamicin~Ceftazidime~		Tetracycline~	Klebsiella species
B02	SPUTUM	2015-01-07	2015-01-07 15:29:49	Tetracycline~			Moraxella catarrhalis
CAS		2015-01-13 08:43:00	2015-01-13 08:45:55			Tetracycline~	Haemophilus species
AMEU	SPUTUM	2015-01-13	2015-01-13 09:31:18	Co-trimoxazole~	Tetracycline~		Moraxella catarrhalis
C3S	Swab - Origin Unknown	2015-01-21	2015-01-21 09:20:34	Ampicillin~Gentamicin~Co-trimoxazole~Ceftazidime~			Klebsiella species
C3S	Swab - Origin Unknown	2015-01-21	2015-01-21 09:20:34			Ceftazidime~Gentamicin~	Pseudomonas species
G12	Swab - Wound	2015-01-26	2015-01-26 08:24:11	Ampicillin~		Gentamicin~Tetracycline~Imipenem~	Klebsiella pneumoniae
G22	Urine	2015-04-24	2015-04-24 15:45:05	Nitrofurantoin~		Norfloxacin~	Enterobacter cloacae
C01	Urine	2015-05-02	2015-05-02 16:29:00	Norfloxacin~		Nitrofurantoin~	Coagulase Neg Staphylococcus
G21	Swab - Origin Unknown	2015-05-02	2015-05-02 16:34:17			Ceftazidime~Ciprofloxacin~Gentamicin~	Pseudomonas species
A05	SPUTUM	2015-05-04	2015-05-04 11:05:00				Moraxella catarrhalis
D11	Blood	2015-05-04	2015-05-04 22:30:24	Chloramphenicol~		Ciprofloxacin~	Escherichia coli
D11	Blood	2015-05-04	2015-05-04 22:30:24	Chloramphenicol~		Ciprofloxacin~	Escherichia coli
C3O		2015-05-05	2015-05-05 11:54:24		Ampicillin~	Gentamicin~Ciprofloxacin~Chloramphenicol~	Proteus vulgaris
C03	Blood	2015-05-07	2015-05-07 10:40:13	Nalidixic Acid~Norfloxacin~		Nitrofurantoin~	Escherichia coli
E11	SPUTUM	2015-05-12	2015-05-12 09:02:31				Moraxella catarrhalis
AIDC	SPUTUM	2015-05-12	2015-05-12 12:19:56	Tetracycline~			Moraxella catarrhalis
AIDC	SPUTUM	2015-05-12	2015-05-12 12:19:56	Ampicillin~Chloramphenicol~		Gentamicin~Cefotaxime~Ciprofloxacin~	Klebsiella pneumoniae
E22	Blood	2015-05-14 14:49:00	2015-05-14 14:50:28	Ciprofloxacin~Gentamicin~		Ceftazidime~	Pseudomonas species
E22	Blood	2015-05-14 14:49:00	2015-05-14 14:50:28	Cefotaxime~	Chloramphenicol~	Ampicillin~Ciprofloxacin~	Haemophilus parainfluenzae
E12	Swab - Origin Unknown	2015-05-15	2015-05-15 12:22:45	Oxacillin~Penicillin~Erythromycin~Chloramphenicol~Ciprofloxacin~Cefotaxime~		Clindamycin~	Coagulase Neg Staphylococcus
E12	Swab - Origin Unknown	2015-05-15	2015-05-15 12:22:45	Ampicillin~Gentamicin~Cefotaxime~Ciprofloxacin~Chloramphenicol~		Imipenem~	Enterobacter cloacae
E01	Ascitic Fluid	2015-05-20	2015-05-20 11:54:22	Penicillin~Cefotaxime~		Oxacillin~Vancomycin~	Coagulase Neg Staphylococcus
MICU		2015-05-20	2015-05-20 17:33:39			Ceftazidime~Ciprofloxacin~Gentamicin~	Pseudomonas aeruginosa
AFC	Swab - Origin Unknown	2015-05-28	2015-05-28 14:55:12	Ciprofloxacin~		Gentamicin~	Pseudomonas species
PICU		2015-05-28	2015-05-28 15:04:21	Penicillin~		Oxacillin~Erythromycin~Chloramphenicol~Ciprofloxacin~Clindamycin~Cefotaxime~	Coagulase Neg Staphylococcus
A05	Urine	2015-06-02	2015-06-02 09:25:12	Nalidixic Acid~Nitrofurantoin~Norfloxacin~		Imipenem~	Klebsiella pneumoniae
C02	Swab - Wound	2015-06-04	2015-06-04 14:48:15	Gentamicin~Ciprofloxacin~Chloramphenicol~Ceftazidime~			Klebsiella pneumoniae
C02	Swab - Wound	2015-06-04	2015-06-04 14:48:15	Erythromycin~Chloramphenicol~		Penicillin~	Enterococcus species
CLIN7	Urine	2015-06-10	2015-06-10 15:45:48	Nalidixic Acid~Nitrofurantoin~		Norfloxacin~	Escherichia coli
	SPUTUM	2015-06-15	2015-06-15 10:52:24		Gentamicin~	Ceftazidime~Ciprofloxacin~	Pseudomonas aeruginosa
FSW		2015-06-15	2015-06-15 11:35:36			Oxacillin~Vancomycin~Erythromycin~Chloramphenicol~Ciprofloxacin~	Coagulase Neg Staphylococcus
MAW	Ascitic Fluid	2015-06-15	2015-06-15 23:09:27	Cefotaxime~Ciprofloxacin~Chloramphenicol~		Gentamicin~	Klebsiella pneumoniae
E01	SPUTUM	2015-06-17	2015-06-17 14:14:01	Cefotaxime~Ciprofloxacin~Chloramphenicol~Ceftazidime~		Imipenem~	Klebsiella pneumoniae
CLIN6	Urine	2015-06-18	2015-06-18 08:59:52			Penicillin~	Streptococcus species
C3S	Swab - Origin Unknown	2015-06-18	2015-06-18 09:24:35			Oxacillin~Vancomycin~Ciprofloxacin~Cefotaxime~	Staphylococcus aureus
E02	SPUTUM	2015-06-19	2015-06-19 09:18:05			Gentamicin~Cefotaxime~Ciprofloxacin~Chloramphenicol~Ceftazidime~	Klebsiella pneumoniae
E22	SPUTUM	2015-06-19	2015-06-19 09:24:13				Moraxella catarrhalis
G12	Blood	2015-06-20	2015-06-20 13:09:28	Penicillin~		Oxacillin~Erythromycin~Ciprofloxacin~Cefotaxime~	Staphylococcus aureus
A08	Urine	2015-06-21	2015-06-21 20:32:10	Nalidixic Acid~Nitrofurantoin~Norfloxacin~			No Salmonella or Shigella spec
A08	Urine	2015-06-21	2015-06-21 20:32:10	Nalidixic Acid~Nitrofurantoin~Norfloxacin~			No Salmonella or Shigella spec
C22	Swab - Origin Unknown	2015-06-22	2015-06-22 13:51:05			Cefoxitin~Erythromycin~Chloramphenicol~Clindamycin~Cefotaxime~	Staphylococcus aureus
G22	Swab - Origin Unknown	2015-06-22	2015-06-22 13:54:09	Chloramphenicol~	Gentamicin~	Ciprofloxacin~	Escherichia coli
MICU	Swab - Origin Unknown	2015-06-24	2015-06-24 15:51:26	Oxacillin~Ciprofloxacin~Cefotaxime~		Chloramphenicol~	Staphylococcus aureus
C21		2015-06-25	2015-06-25 10:13:30	Gentamicin~Cefotaxime~		Ciprofloxacin~	Proteus species
C21	Swab - Origin Unknown	2015-06-25	2015-06-25 12:32:39	Oxacillin~Erythromycin~Ciprofloxacin~Cefotaxime~		Clindamycin~	Staphylococcus aureus
A01	Swab - Origin Unknown	2015-06-25	2015-06-25 15:00:15			Ciprofloxacin~Gentamicin~Imipenem~	Pseudomonas aeruginosa
AADMN	Blood	2015-06-29	2015-06-29 14:37:45	Gentamicin~Cefotaxime~Chloramphenicol~		Ciprofloxacin~	Klebsiella pneumoniae
G12	Swab - Wound	2015-07-01	2015-07-01 13:27:25	Penicillin~		Oxacillin~Chloramphenicol~Ciprofloxacin~Cefotaxime~	Staphylococcus aureus
G12	Swab - Wound	2015-07-01	2015-07-01 13:27:25	Ceftazidime~	Gentamicin~	Ciprofloxacin~Imipenem~	Pseudomonas aeruginosa
G02	Urine	2015-07-04	2015-07-04 12:34:01		Cefuroxime (oral)~	Nalidixic Acid~Norfloxacin~	Escherichia coli
C21		2015-07-06	2015-07-06 11:36:36			Gentamicin~Ciprofloxacin~Chloramphenicol~Imipenem~	Citrobacter diversus
G12	Blood	2015-07-09	2015-07-09 09:04:26	Penicillin~	Erythromycin~	Oxacillin~Chloramphenicol~Ciprofloxacin~Clindamycin~	Staphylococcus aureus
G02	Swab - Wound	2015-07-11	2015-07-11 11:16:41			Penicillin~Cefoxitin~Chloramphenicol~Ciprofloxacin~Clindamycin~	Staphylococcus aureus
D11	Blood	2015-07-14	2015-07-14 05:26:31	Gentamicin~Cefotaxime~Ciprofloxacin~		Chloramphenicol~Imipenem~	Klebsiella pneumoniae
CLIN4		2015-01-08	2015-01-08 10:04:01	Ampicillin~Gentamicin~Ceftazidime~		Imipenem~	Enterobacter agglomerans
C3S	Swab - Penile	2015-01-09	2015-01-09 14:57:23	Penicillin~Chloramphenicol~		Oxacillin~Erythromycin~	Staphylococcus aureus
MICU	Ascitic Fluid	2015-01-10	2015-01-10 11:01:22	Ampicillin~Tetracycline~	Gentamicin~	Imipenem~	Proteus mirabilis
CLIN5	Urine	2015-01-16	2015-01-16 12:25:53			Cefuroxime (oral)~Nitrofurantoin~Norfloxacin~	Escherichia coli
MICU	Swab - Origin Unknown	2015-01-16	2015-01-16 12:28:20			Ceftazidime~Gentamicin~	Pseudomonas aeruginosa
MICU	Swab - Origin Unknown	2015-01-16	2015-01-16 12:28:20			Ceftazidime~Gentamicin~	Pseudomonas aeruginosa
MICU	Swab - Origin Unknown	2015-01-16	2015-01-16 12:28:20			Ceftazidime~Gentamicin~	Pseudomonas aeruginosa
AFC	Blood	2015-02-07	2015-02-07 11:44:14	Nalidixic Acid~Norfloxacin~		Nitrofurantoin~	Escherichia coli
AMEU	Urine	2015-02-09	2015-02-09 15:00:53			Nitrofurantoin~Norfloxacin~	Coagulase -tive Staphylococcus
E01		2015-02-10 15:08:00	2015-02-10 15:09:59	Chloramphenicol~		Cefotaxime~	Streptococcus species
AMEU	Blood	2015-02-10	2015-02-10 20:11:50	Penicillin~Erythromycin~		Oxacillin~Tetracycline~Ciprofloxacin~Cefotaxime~	Coagulase -tive Staphylococcus
AMEU	Blood	2015-02-10	2015-02-10 20:11:50	Penicillin~Erythromycin~		Oxacillin~Tetracycline~Ciprofloxacin~Cefotaxime~	Coagulase -tive Staphylococcus
	Urine	2015-02-13	2015-02-13 12:44:10	Norfloxacin~	Nitrofurantoin~		Enterococcus species
AFC	Urine	2015-02-16	2015-02-16 09:43:43			Nitrofurantoin~Norfloxacin~	Klebsiella pneumoniae
MICU	Blood Urine	2015-02-16	2015-02-16 14:41:39
MICU	Blood Urine	2015-02-16	2015-02-16 14:41:39	Norfloxacin~		Nitrofurantoin~	Coagulase -tive Staphylococcus
MICU	Blood Urine	2015-02-16	2015-02-16 14:41:39
MICU	Blood Urine	2015-02-16	2015-02-16 14:41:39	Norfloxacin~		Nitrofurantoin~	Coagulase -tive Staphylococcus
	Urine	2015-02-19	2015-02-19 16:27:21			Nitrofurantoin~Norfloxacin~	Klebsiella pneumoniae
G02	Swab - Origin Unknown	2015-02-20	2015-02-20 15:11:45	Ciprofloxacin~Gentamicin~		Imipenem~	Pseudomonas species
AMEU	Urine	2015-02-23	2015-02-23 16:03:40	Nitrofurantoin~		Cefotaxime~Nalidixic Acid~Norfloxacin~	Klebsiella pneumoniae
G02	Swab - Wound	2015-02-26	2015-02-26 14:53:09			Ciprofloxacin~Gentamicin~Imipenem~	Pseudomonas aeruginosa
G12	Swab - Origin Unknown	2015-03-03	2015-03-03 10:45:09	Ampicillin~Gentamicin~Cefotaxime~Chloramphenicol~		Ciprofloxacin~Imipenem~	Klebsiella pneumoniae
G12	Swab - Origin Unknown	2015-03-03	2015-03-03 10:45:09	Ciprofloxacin~		Gentamicin~Imipenem~	Pseudomonas species
B02		2015-03-03	2015-03-03 15:36:37			Ciprofloxacin~Gentamicin~Imipenem~	Pseudomonas species
AMEU	Blood Urine	2015-03-04	2015-03-04 14:47:08			Ampicillin~Cefuroxime (oral)~Nitrofurantoin~Norfloxacin~	Enterococcus species
MICU	SPUTUM	2015-03-06	2015-03-06 12:10:28			Ceftazidime~Ciprofloxacin~Gentamicin~	Pseudomonas aeruginosa
NICU	Blood	2015-03-06 21:05:00	2015-03-06 21:06:11	Ampicillin~Gentamicin~Chloramphenicol~Ceftazidime~		Ciprofloxacin~	Enterobacter agglomerans
MAW	Blood	2015-03-07 20:21:00	2015-03-07 20:22:13	Nitrofurantoin~		Gentamicin~Cefuroxime (oral)~Nalidixic Acid~Norfloxacin~	Escherichia coli
E21	SPUTUM	2015-03-19	2015-03-19 06:33:07			Gentamicin~Cefotaxime~Ciprofloxacin~Co-trimoxazole~Chloramphenicol~Tetracycline~	Klebsiella pneumoniae
CLIN4	Swab - Origin Unknown	2015-03-20	2015-03-20 12:21:32	Ciprofloxacin~Co-trimoxazole~Chloramphenicol~Tetracycline~		Gentamicin~Ceftazidime~Imipenem~	Escherichia coli
CLIN4	Swab - Wound	2015-03-21	2015-03-21 19:22:22			Penicillin~Tetracycline~Ciprofloxacin~	Staphylococcus species
MICU	Blood	2015-03-30 09:27:00	2015-03-30 09:27:44	Tetracycline~		Gentamicin~Chloramphenicol~Imipenem~	Staphylococcus aureus
NICU	Blood	2015-01-02	2015-01-02 18:00:18	Co-trimoxazole~		Ciprofloxacin~Tetracycline~	Enterococcus species
MICU	Blood	2015-01-04	2015-01-04 11:13:06	Gentamicin~Cefotaxime~			Pseudomonas species
MICU	Blood	2015-01-04	2015-01-04 11:13:06			Ceftazidime~Imipenem~	Pseudomonas species
MSW	Blood	2015-01-05	2015-01-05 19:32:09	Ampicillin~	Gentamicin~	Imipenem~	Enterobacter agglomerans
D11	Blood	2015-01-06	2015-01-06 22:52:57	Ampicillin~Gentamicin~Tetracycline~		Nitrofurantoin~Imipenem~	Escherichia coli
E21	Ascitic fluid	2015-01-08	2015-01-08 13:32:09	Ampicillin~Gentamicin~Tetracycline~		Imipenem~	Escherichia coli
E21	Ascitic fluid	2015-01-08	2015-01-08 13:32:09	Ampicillin~Gentamicin~Tetracycline~		Imipenem~	Escherichia coli
CLIN6	Urine	2015-01-08	2015-01-08 14:00:57	Co-trimoxazole~Nitrofurantoin~Norfloxacin~		Cefotaxime~Cefuroxime (oral)~	Escherichia coli
NICU	Blood	2015-01-08	2015-01-08 23:02:46	Oxacillin~Penicillin~Erythromycin~Ceftriaxone~		Vancomycin~Tetracycline~	Coagulase -tive Staphylococcus
G12	Swab - Origin Unknown	2015-01-09	2015-01-09 14:52:28	Ampicillin~Gentamicin~Tetracycline~		Imipenem~	Enterobacter agglomerans
AMEU	Blood	2015-01-12 20:48:00	2015-01-12 20:48:51	Nitrofurantoin~		Cefotaxime~Cefuroxime (oral)~Norfloxacin~	Proteus mirabilis
NICU	Blood	2015-01-14	2015-01-14 05:37:47	Oxacillin~Erythromycin~Co-trimoxazole~		Vancomycin~Tetracycline~	Coagulase -tive Staphylococcus
NICU	Blood	2015-01-14	2015-01-14 05:37:47	Oxacillin~Erythromycin~Co-trimoxazole~		Vancomycin~Tetracycline~	Coagulase -tive Staphylococcus
D11	Blood	2015-01-17	2015-01-17 00:25:48	Penicillin~		Erythromycin~Tetracycline~	Enterococcus species
C21	Swab - Origin Unknown	2015-01-19	2015-01-19 12:12:33	Ampicillin~Co-trimoxazole~Ceftazidime~		Gentamicin~Tetracycline~	Klebsiella species
AMEU	Blood	2015-01-21	2015-01-21 06:58:40	Oxacillin~		Vancomycin~Erythromycin~Co-trimoxazole~Tetracycline~	Coagulase -tive Staphylococcus
G22	Swab - Origin Unknown	2015-01-22	2015-01-22 11:35:19	Ampicillin~Tetracycline~		Gentamicin~Ceftazidime~	Proteus species
	Blood Urine	2015-01-22	2015-01-22 13:09:03		Cefuroxime (oral)~	Nitrofurantoin~Norfloxacin~	Escherichia coli
	SPUTUM	2015-01-23	2015-01-23 15:30:08			Ceftazidime~Gentamicin~	Pseudomonas aeruginosa
CLIN5	Urine	2015-01-23	2015-01-23 15:33:18	Cefuroxime (oral)~Nitrofurantoin~Norfloxacin~			Enterobacter agglomerans
PCOE	Swab - Origin Unknown	2015-01-23	2015-01-23 18:50:16	Ampicillin~Ceftazidime~		Gentamicin~Tetracycline~	Enterobacter agglomerans
PCOE	Swab - Origin Unknown	2015-01-23	2015-01-23 18:50:16	Cefotaxime~		Chloramphenicol~Tetracycline~	Streptococcus species
G02	Swab - Origin Unknown	2015-01-01	2015-01-01 09:14:45			Ampicillin~Gentamicin~Tetracycline~Ceftazidime~	Enterobacter agglomerans
C3S	Urine	2015-01-06	2015-01-06 11:45:47	Cefotaxime~Cefuroxime (oral)~Nitrofurantoin~Norfloxacin~			Enterobacter aerogenes
E21	Blood	2015-01-06	2015-01-06 15:19:41	Oxacillin~Penicillin~Erythromycin~		Tetracycline~Ceftriaxone~	Coagulase -tive Staphylococcus
	Urine	2015-01-08	2015-01-08 13:54:27	Cefotaxime~Cefuroxime (oral)~Norfloxacin~		Co-trimoxazole~Nitrofurantoin~	Escherichia coli
CLIN7	Urine	2015-01-09	2015-01-09 14:29:05	Cefotaxime~Co-trimoxazole~Cefuroxime (oral)~Nitrofurantoin~Norfloxacin~			Klebsiella pneumoniae
E12	SPUTUM	2015-01-15	2015-01-15 14:59:36	Gentamicin~		Ceftazidime~	Pseudomonas species
C22	Swab - Origin Unknown	2015-01-19	2015-01-19 10:14:51	Gentamicin~		Imipenem~Cefotaxime~	Pseudomonas species
C21	Swab - Origin Unknown	2015-01-23	2015-01-23 15:27:53			Gentamicin~Ceftazidime~	Pseudomonas aeruginosa
C21	Swab - Origin Unknown	2015-01-23	2015-01-23 15:27:53	Penicillin~Tetracycline~	Chloramphenicol~	Erythromycin~	Streptococcus species
AMEU	Urine	2015-01-24	2015-01-24 12:11:42			Cefuroxime (oral)~Nitrofurantoin~Norfloxacin~	Enterobacter agglomerans
AMEU	Blood	2015-01-27	2015-01-27 16:40:28			Ceftazidime~Gentamicin~Cefotaxime~	Pseudomonas species
E21	Blood	2015-01-29	2015-01-29 10:09:34	Penicillin~Erythromycin~		Oxacillin~Tetracycline~Chloramphenicol~	Coagulase -tive Staphylococcus
E21	Blood	2015-01-29	2015-01-29 10:09:34	Penicillin~Erythromycin~		Oxacillin~Tetracycline~Chloramphenicol~	Coagulase -tive Staphylococcus
C3S	Swab - Origin Unknown	2015-01-29	2015-01-29 14:42:30			Ampicillin~Gentamicin~Tetracycline~Cefuroxime (oral)~Imipenem~	Citrobacter freundii
G02		2015-02-13	2015-02-13 11:57:16	Erythromycin~		Co-trimoxazole~Chloramphenicol~Ciprofloxacin~Cefotaxime~	Staphylococcus aureus
	Blood Urine	2015-02-16	2015-02-16 09:09:28	Nalidixic Acid~		Norfloxacin~	Enterobacter cloacae
C23	Blood	2015-02-17	2015-02-17 17:23:59	Ampicillin~Gentamicin~Ciprofloxacin~Chloramphenicol~		Imipenem~	Enterobacter agglomerans
CLIN7	Urine	2015-02-19	2015-02-19 14:21:57	Nalidixic Acid~Norfloxacin~		Nitrofurantoin~	Klebsiella pneumoniae
C03	Urine	2015-02-19	2015-02-19 16:12:57	Norfloxacin~		Nitrofurantoin~	Escherichia coli
	Stools	2015-02-20	2015-02-20 09:21:12				Shigella flexneri
	Stools	2015-02-20	2015-02-20 09:21:12			Ampicillin~Cefotaxime~Ciprofloxacin~Chloramphenicol~	Shigella flexneri
CLIN5	Urine	2015-02-20	2015-02-20 09:25:17	Cephalothin~		Nitrofurantoin~Norfloxacin~	Klebsiella pneumoniae
G12	Swab - Vaginal	2015-02-21 19:27:00	2015-02-21 19:28:32	Ampicillin~Gentamicin~Chloramphenicol~Tetracycline~		Ciprofloxacin~Imipenem~	Citrobacter freundii
C3S	Blood Urine	2015-02-24	2015-02-24 15:19:41	Cefotaxime~Norfloxacin~		Nalidixic Acid~Nitrofurantoin~	Escherichia coli
G12	Swab - Wound	2015-03-04 20:49:00	2015-03-04 20:50:49			Ciprofloxacin~Gentamicin~Imipenem~	Pseudomonas aeruginosa
G12	Swab - Wound	2015-03-04 20:49:00	2015-03-04 20:50:49	Ampicillin~Chloramphenicol~		Gentamicin~Cefotaxime~Ciprofloxacin~Imipenem~	Citrobacter diversus
D11	Blood	2015-03-06 20:15:00	2015-03-06 20:16:09	Ampicillin~Gentamicin~Chloramphenicol~Ceftazidime~		Ciprofloxacin~	Enterobacter aerogenes
NICU	Blood	2015-03-09	2015-03-09 10:43:04			Oxacillin~Penicillin~Erythromycin~Chloramphenicol~Ciprofloxacin~Clindamycin~	Coagulase -tive Staphylococcus
G22		2015-03-09	2015-03-09 12:37:13	Ampicillin~Gentamicin~		Ciprofloxacin~Chloramphenicol~Imipenem~	Klebsiella pneumoniae
C3S	Swab - Origin Unknown	2015-03-11	2015-03-11 09:38:13			Ampicillin~Gentamicin~Chloramphenicol~	Enterobacter aerogenes
AFC	Blood Urine	2015-03-12	2015-03-12 14:49:47
CLIN4	Urine	2015-03-13	2015-03-13 11:49:05			Ampicillin~Ciprofloxacin~Nitrofurantoin~Norfloxacin~	Enterococcus species
FSW	Swab - Origin Unknown	2015-03-17	2015-03-17 16:04:57	Tetracycline~	Chloramphenicol~	Ampicillin~Gentamicin~Ciprofloxacin~Imipenem~	Proteus mirabilis
AIDC	Urine	2015-03-20	2015-03-20 14:02:18	Ampicillin~		Cefotaxime~Nalidixic Acid~Nitrofurantoin~Norfloxacin~	Klebsiella pneumoniae
C02	Swab - Origin Unknown	2015-03-25	2015-03-25 13:52:40	Ampicillin~Gentamicin~Tetracycline~	Ciprofloxacin~	Chloramphenicol~Imipenem~	Klebsiella pneumoniae
E22	Urine	2015-03-28	2015-03-28 17:40:10	Ampicillin~		Cefuroxime (oral)~Nitrofurantoin~Norfloxacin~	Escherichia coli
CLIN4	Swab - Origin Unknown	2015-03-31	2015-03-31 11:01:43	Ampicillin~Tetracycline~		Gentamicin~Cefotaxime~Ciprofloxacin~Chloramphenicol~	Klebsiella pneumoniae
CLIN4	Swab - Origin Unknown	2015-03-31	2015-03-31 11:01:43	Ampicillin~Co-trimoxazole~Chloramphenicol~		Tetracycline~	Haemophilus parainfluenzae
E22	Urine	2015-04-07	2015-04-07 11:34:06	Cefotaxime~Nalidixic Acid~Nitrofurantoin~Norfloxacin~Imipenem~			Enterobacter agglomerans
G02	SPUTUM	2015-04-09	2015-04-09 09:18:35	Ampicillin~Gentamicin~Ciprofloxacin~Chloramphenicol~		Cefotaxime~	Proteus mirabilis
MICU	Blood	2015-03-30 09:27:00	2015-03-30 09:27:44	Tetracycline~		Gentamicin~Chloramphenicol~Imipenem~	Staphylococcus aureus
AMEU	Urine	2015-03-30	2015-03-30 19:55:41	Ampicillin~Nitrofurantoin~		Norfloxacin~	Proteus mirabilis
C02	Swab - Origin Unknown	2015-04-01	2015-04-01 15:59:10	Ampicillin~Gentamicin~Ciprofloxacin~Co-trimoxazole~		Chloramphenicol~	Escherichia coli
B02	Urine	2015-04-03	2015-04-03 16:48:42		Nitrofurantoin~	Nalidixic Acid~Norfloxacin~	Pantoae agglomerans
CLIN4		2015-04-15	2015-04-15 09:48:49	Ampicillin~Ciprofloxacin~Co-trimoxazole~Chloramphenicol~		Gentamicin~Ceftazidime~	Enterobacter agglomerans
E01	Blood	2015-04-15	2015-04-15 13:42:40		Nalidixic Acid~	Nitrofurantoin~Norfloxacin~	Klebsiella pneumoniae
	SPUTUM	2015-04-16	2015-04-16 11:41:49				Haemophilus influenzae
	SPUTUM	2015-04-16	2015-04-16 11:41:49			Ampicillin~Ciprofloxacin~Chloramphenicol~Tetracycline~	Haemophilus influenzae
	SPUTUM	2015-04-16	2015-04-16 11:41:49				Haemophilus influenzae
	SPUTUM	2015-04-16	2015-04-16 11:41:49				Haemophilus influenzae
	SPUTUM	2015-04-16	2015-04-16 11:41:49			Ampicillin~Ciprofloxacin~Chloramphenicol~Tetracycline~	Haemophilus influenzae
	SPUTUM	2015-04-16	2015-04-16 11:41:49				Haemophilus influenzae
G12	Swab - Wound	2015-04-17	2015-04-17 11:01:03	Penicillin~		Oxacillin~Erythromycin~Chloramphenicol~Ciprofloxacin~	Staphylococcus aureus
G12	Swab - Wound	2015-04-20	2015-04-20 10:24:37	Ceftazidime~		Ciprofloxacin~Gentamicin~	Pseudomonas aeruginosa
CC	Urine	2015-04-20	2015-04-20 14:24:02	Norfloxacin~		Nitrofurantoin~	Staphylococcus epidermidis
CLIN5	Urine	2015-04-21	2015-04-21 10:20:32			Ciprofloxacin~Nitrofurantoin~Norfloxacin~	Staphylococcus saprophyticus
C3S		2015-04-21	2015-04-21 14:56:30			Ceftazidime~Ciprofloxacin~Gentamicin~	Pseudomonas species
E12	Blood	2015-04-22	2015-04-22 11:01:39	Erythromycin~Co-trimoxazole~		Oxacillin~Penicillin~Tetracycline~Chloramphenicol~Ciprofloxacin~Ceftriaxone~	Staphylococcus aureus
E12	Blood	2015-04-22	2015-04-22 11:01:39	Erythromycin~Co-trimoxazole~		Oxacillin~Penicillin~Tetracycline~Chloramphenicol~Ciprofloxacin~Ceftriaxone~	Staphylococcus aureus
AMEU	Urine	2015-04-24	2015-04-24 15:24:25	Tetracycline~	Ciprofloxacin~Nitrofurantoin~Norfloxacin~	Ampicillin~	Enterococcus species
C03	Urine	2015-04-24 18:59:00	2015-04-24 19:00:41	Tetracycline~Norfloxacin~		Ampicillin~Nitrofurantoin~	Enterococcus species
G02		2015-04-26	2015-04-26 13:25:05	Ciprofloxacin~Gentamicin~		Ceftazidime~	Pseudomonas aeruginosa
G02		2015-04-26	2015-04-26 13:25:05	Ampicillin~Cefotaxime~Ciprofloxacin~Chloramphenicol~		Gentamicin~	Klebsiella pneumoniae
HCC	Blood	2015-04-26 21:05:00	2015-04-26 21:08:41			Ampicillin~Tetracycline~Nalidixic Acid~Nitrofurantoin~	Enterococcus species
G01	Swab - Origin Unknown	2015-04-30	2015-04-30 10:57:31	Gentamicin~Ciprofloxacin~		Chloramphenicol~	Proteus vulgaris
D01	Urine	2015-04-30	2015-04-30 19:02:28			Nitrofurantoin~Norfloxacin~Imipenem~	Enterobacter agglomerans
MICU	Urine	2015-01-04	2015-01-04 13:28:34	Cefuroxime (oral)~	Nitrofurantoin~	Norfloxacin~	Klebsiella pneumoniae
B02	Urine	2015-01-05	2015-01-05 13:44:19	Cefuroxime (oral)~	Norfloxacin~	Nitrofurantoin~	Enterococcus faecalis
E12	Urine	2015-01-05	2015-01-05 19:07:29	Cefotaxime~Co-trimoxazole~Cefuroxime (oral)~		Nitrofurantoin~Norfloxacin~	Klebsiella pneumoniae
AMEU	Urine	2015-01-06	2015-01-06 15:29:53	Nitrofurantoin~		Norfloxacin~	Enterococcus faecalis
E12	SPUTUM	2015-01-06	2015-01-06 17:13:14	Ceftazidime~Gentamicin~		Imipenem~	Pseudomonas aeruginosa
C3S	Blood	2015-01-12	2015-01-12 15:03:48			Ampicillin~Gentamicin~Co-trimoxazole~Tetracycline~Ceftazidime~	Escherichia coli
C3S	Blood	2015-01-12	2015-01-12 15:03:48			Ampicillin~Gentamicin~Co-trimoxazole~Tetracycline~Ceftazidime~	Escherichia coli
MICU		2015-01-14	2015-01-14 05:43:07			Ceftazidime~Gentamicin~Imipenem~	Pseudomonas species
E22	SPUTUM	2015-01-14	2015-01-14 14:56:30			Ceftazidime~Gentamicin~	Pseudomonas species
	SPUTUM	2015-01-15	2015-01-15 11:16:03	Co-trimoxazole~	Tetracycline~		Moraxella catarrhalis
D11	Blood	2015-01-17	2015-01-17 00:30:53	Oxacillin~Penicillin~Co-trimoxazole~		Vancomycin~Erythromycin~Tetracycline~	Coagulase -tive Staphylococcus
MED	Urine	2015-01-27	2015-01-27 14:31:15	Norfloxacin~	Nitrofurantoin~	Cefuroxime (oral)~	Klebsiella oxytoca
NICU	Blood	2015-01-30	2015-01-30 10:35:26	Ampicillin~Gentamicin~Cefotaxime~Chloramphenicol~Tetracycline~		Imipenem~	Klebsiella pneumoniae
C3S	Swab - Origin Unknown	2015-02-17	2015-02-17 10:54:16	Oxacillin~Penicillin~		Erythromycin~Ceftriaxone~	Staphylococcus aureus
E12	SPUTUM	2015-02-18 09:33:00	2015-02-18 09:34:11	Ciprofloxacin~Tetracycline~		Ampicillin~Gentamicin~Imipenem~	Klebsiella pneumoniae
C3S		2015-02-19	2015-02-19 15:35:52	Penicillin~		Chloramphenicol~Erythromycin~Tetracycline~	Streptococcus species
CLIN7	Semen	2015-02-20	2015-02-20 03:46:23	Penicillin~Erythromycin~Cefotaxime~		Oxacillin~Chloramphenicol~	Coagulase -tive Staphylococcus
CLIN5	Urine	2015-02-04 15:10:00	2015-02-04 15:11:17			Nitrofurantoin~Norfloxacin~	Enterobacter agglomerans
G12	Swab - Origin Unknown	2015-02-05	2015-02-05 17:19:50	Penicillin~		Oxacillin~Erythromycin~Cefotaxime~	Coagulase -tive Staphylococcus
		2015-02-12	2015-02-12 09:16:39	Ampicillin~Gentamicin~Tetracycline~		Cefotaxime~Chloramphenicol~Imipenem~	Enterobacter agglomerans
CLIN5	Urine	2015-02-12	2015-02-12 11:01:17
C01	peritoneal fluid	2015-02-13 08:18:00	2015-02-13 08:19:26	Penicillin~		Oxacillin~Erythromycin~Tetracycline~	Staphylococcus aureus
AMEU	SPUTUM	2015-02-13	2015-02-13 16:58:30	Ceftazidime~Gentamicin~		Piperacillin~Imipenem~	Pseudomonas aeruginosa
MICU	SPUTUM	2015-02-15	2015-02-15 08:47:11	Ampicillin~		Gentamicin~Ciprofloxacin~Tetracycline~	Klebsiella pneumoniae
AIDC	SPUTUM	2015-02-16	2015-02-16 09:50:44	Ampicillin~		Gentamicin~Ciprofloxacin~Tetracycline~	Klebsiella pneumoniae
AMEU		2015-02-18	2015-02-18 17:27:25		Nalidixic Acid~	Nitrofurantoin~Norfloxacin~	Escherichia coli
AMEU	Blood Urine	2015-02-20	2015-02-20 10:31:51	Cephalothin~Nitrofurantoin~		Norfloxacin~	Escherichia coli
E21	Blood	2015-03-05	2015-03-05 11:04:34	Ampicillin~Gentamicin~Ciprofloxacin~Ceftazidime~		Chloramphenicol~Imipenem~	Escherichia coli
AMEU	Urine	2015-03-07 18:59:00	2015-03-07 19:00:20	Ampicillin~Norfloxacin~		Cefuroxime (oral)~Nitrofurantoin~	Klebsiella oxytoca
A01		2015-03-09	2015-03-09 09:27:52	Penicillin~		Oxacillin~Chloramphenicol~Ciprofloxacin~Cefotaxime~	Staphylococcus aureus
C03	Urine	2015-03-14	2015-03-14 05:19:11	Ampicillin~	Nitrofurantoin~	Cefotaxime~Cefuroxime (oral)~Nalidixic Acid~Norfloxacin~	Klebsiella pneumoniae
	Urine	2015-03-16	2015-03-16 11:08:58			Ampicillin~Cefotaxime~Nalidixic Acid~Nitrofurantoin~Norfloxacin~	Klebsiella pneumoniae
MICU	Swab - Origin Unknown	2015-03-16	2015-03-16 11:46:05	Ampicillin~Gentamicin~Chloramphenicol~		Ciprofloxacin~Imipenem~	Enterobacter aerogenes
MSW	Swab - Origin Unknown	2015-03-18	2015-03-18 12:10:38	Ampicillin~	Gentamicin~	Ciprofloxacin~Chloramphenicol~Tetracycline~Imipenem~	Enterobacter aerogenes
MICU	Blood	2015-03-19	2015-03-19 20:54:08
	Urine	2015-03-20	2015-03-20 11:34:28	Ampicillin~Ciprofloxacin~Norfloxacin~		Nitrofurantoin~	Klebsiella pneumoniae
	Urine	2015-03-20	2015-03-20 11:34:28	Ampicillin~Ciprofloxacin~Norfloxacin~		Nitrofurantoin~	Klebsiella pneumoniae
	Urine	2015-03-23	2015-03-23 16:04:27	Nalidixic Acid~		Ampicillin~Gentamicin~Nitrofurantoin~	Escherichia coli
C3S	Swab - Origin Unknown	2015-01-05	2015-01-05 13:40:59			Ampicillin~Gentamicin~Ceftazidime~Imipenem~	Proteus species
A01	Urine	2015-01-05	2015-01-05 19:12:05	Norfloxacin~		Cefotaxime~Cefuroxime (oral)~Nitrofurantoin~	Klebsiella oxytoca
	SPUTUM	2015-01-09	2015-01-09 09:50:18	Co-trimoxazole~	Tetracycline~		Moraxella catarrhalis
	SPUTUM	2015-01-09	2015-01-09 09:50:18	Co-trimoxazole~	Tetracycline~		Moraxella catarrhalis
E12	Swab - Origin Unknown	2015-01-09	2015-01-09 15:38:30			Ceftazidime~Gentamicin~Imipenem~	Pseudomonas aeruginosa
G11	Blood	2015-01-10	2015-01-10 19:08:58	Oxacillin~Penicillin~Ceftriaxone~		Vancomycin~Erythromycin~Tetracycline~	Coagulase -tive Staphylococcus
A07	Blood	2015-01-11	2015-01-11 17:04:34	Oxacillin~Penicillin~Erythromycin~Tetracycline~Ceftriaxone~		Vancomycin~	Staphylococcus aureus
C22	Swab - Origin Unknown	2015-01-13	2015-01-13 12:05:08	Ampicillin~Gentamicin~Tetracycline~Ceftazidime~		Imipenem~	Proteus species
MICU	Blood	2015-01-16	2015-01-16 15:21:26	Ampicillin~Gentamicin~Tetracycline~Ceftazidime~			Klebsiella pneumoniae
MICU	Blood	2015-01-16	2015-01-16 15:21:26	Oxacillin~Penicillin~Erythromycin~		Tetracycline~	Coagulase -tive Staphylococcus
E12	Swab - Origin Unknown	2015-01-19	2015-01-19 11:43:11	Ampicillin~Gentamicin~Co-trimoxazole~Ceftazidime~		Tetracycline~	Klebsiella species
NICU	Blood	2015-01-20	2015-01-20 21:35:48	Oxacillin~Erythromycin~Co-trimoxazole~Tetracycline~		Vancomycin~	Coagulase -tive Staphylococcus
AMEU	Blood	2015-01-21	2015-01-21 17:39:07			Oxacillin~Penicillin~Erythromycin~Chloramphenicol~Ceftriaxone~	Coagulase -tive Staphylococcus
AMEU	Blood	2015-01-21	2015-01-21 17:39:07			Oxacillin~Penicillin~Erythromycin~Chloramphenicol~Ceftriaxone~	Coagulase -tive Staphylococcus
MAW	Urine	2015-01-25	2015-01-25 13:38:59	Nitrofurantoin~Norfloxacin~			Enterococcus faecalis
	SPUTUM	2015-01-27	2015-01-27 08:41:19				Haemophilus influenzae
	SPUTUM	2015-01-27	2015-01-27 08:41:19			Ampicillin~Chloramphenicol~Tetracycline~	Haemophilus influenzae
C3S	Swab - Origin Unknown	2015-01-27	2015-01-27 09:20:22	Gentamicin~Chloramphenicol~Tetracycline~		Cefotaxime~Cefuroxime (oral)~	Enterobacter agglomerans
E11	Blood	2015-01-27	2015-01-27 16:37:40	Cefotaxime~Tetracycline~Ceftazidime~		Chloramphenicol~Imipenem~	Escherichia coli
E11	Blood	2015-01-27	2015-01-27 16:37:40	Cefotaxime~Tetracycline~Ceftazidime~		Chloramphenicol~Imipenem~	Escherichia coli
CLIN7	Semen	2015-01-29	2015-01-29 08:33:18	Cefotaxime~Erythromycin~Tetracycline~	Chloramphenicol~		Streptococcus species
CLIN7	Semen	2015-01-29	2015-01-29 08:33:18	Cefotaxime~Erythromycin~Tetracycline~	Chloramphenicol~		Streptococcus species
AMEU	Blood Urine	2015-02-03 16:01:00	2015-02-03 16:02:34
CLIN5	Blood Urine	2015-01-27	2015-01-27 17:09:49		Norfloxacin~	Nitrofurantoin~	Enterococcus faecalis
MED	Blood	2015-02-06 11:47:00	2015-02-06 11:48:25	Nalidixic Acid~		Nitrofurantoin~Norfloxacin~	Klebsiella pneumoniae
AMEU	Blood	2015-02-10	2015-02-10 20:10:50	Penicillin~Erythromycin~	Tetracycline~	Oxacillin~Ciprofloxacin~Cefotaxime~	Coagulase -tive Staphylococcus
AMEU	Blood	2015-02-10	2015-02-10 20:10:50	Penicillin~Erythromycin~	Tetracycline~	Oxacillin~Ciprofloxacin~Cefotaxime~	Coagulase -tive Staphylococcus
C23		2015-02-11	2015-02-11 06:21:46	Ceftazidime~Ciprofloxacin~Gentamicin~		Imipenem~	Pseudomonas aeruginosa
G02		2015-02-13	2015-02-13 11:58:37	Gentamicin~Co-trimoxazole~Tetracycline~		Ciprofloxacin~Chloramphenicol~Ceftazidime~Imipenem~	Proteus mirabilis
MICU	Blood Urine	2015-02-16	2015-02-16 11:24:17
G01	Swab - Wound	2015-02-17	2015-02-17 10:27:09	Ampicillin~		Cefotaxime~Imipenem~	Citrobacter diversus
C03	Urine	2015-02-19	2015-02-19 16:15:38	Cephalothin~		Nitrofurantoin~Norfloxacin~	Escherichia coli
C21	Swab - Origin Unknown	2015-02-23	2015-02-23 15:59:37	Ampicillin~Ciprofloxacin~	Gentamicin~	Chloramphenicol~	Escherichia coli
MSW	Urine	2015-02-23	2015-02-23 17:56:24	Cefotaxime~Nalidixic Acid~Norfloxacin~		Nitrofurantoin~	Escherichia coli
AMEU	Urine	2015-02-25	2015-02-25 00:48:59	Nitrofurantoin~		Cefotaxime~Nalidixic Acid~Norfloxacin~	Escherichia coli
	Swab - Origin Unknown	2015-02-27	2015-02-27 11:44:19			Ciprofloxacin~Gentamicin~Imipenem~	Pseudomonas species
	Urine	2015-03-02	2015-03-02 15:16:13	Ampicillin~Cefotaxime~Norfloxacin~		Nitrofurantoin~	Escherichia coli
B02	Urine	2015-03-05 19:31:00	2015-03-05 19:31:38			Ampicillin~Nitrofurantoin~Norfloxacin~	Enterococcus species
AMEU	PERICARDIAL FLUID	2015-03-11	2015-03-11 09:22:58			Ceftazidime~Ciprofloxacin~Gentamicin~	Pseudomonas aeruginosa
C22	Swab - Wound	2015-03-11	2015-03-11 10:19:40	Ampicillin~Gentamicin~Ciprofloxacin~Chloramphenicol~		Imipenem~	Klebsiella pneumoniae
C3S	Swab - Origin Unknown	2015-03-13	2015-03-13 11:29:06	Oxacillin~Penicillin~Cefotaxime~		Erythromycin~Ciprofloxacin~	Staphylococcus aureus
MICU	Blood	2015-03-13	2015-03-13 14:29:38	Ceftazidime~Ciprofloxacin~Gentamicin~		Imipenem~	Pseudomonas aeruginosa
MICU	Blood	2015-03-13	2015-03-13 14:29:38	Ceftazidime~Ciprofloxacin~Gentamicin~		Imipenem~	Pseudomonas aeruginosa
CAS	Urine	2015-03-16	2015-03-16 14:26:52			Cefotaxime~	Streptococcus species
E21	SPUTUM	2015-03-19	2015-03-19 06:32:00	Erythromycin~Co-trimoxazole~Tetracycline~		Oxacillin~Penicillin~Chloramphenicol~Ciprofloxacin~Cefotaxime~	Staphylococcus aureus
CAS	Urine	2015-03-19	2015-03-19 13:39:45			Ampicillin~	á-haemolytic Streptococcus
C03	Swab - Origin Unknown	2015-03-19	2015-03-19 20:30:41	Gentamicin~Ciprofloxacin~Co-trimoxazole~Chloramphenicol~Tetracycline~Ceftazidime~		Imipenem~	Enterobacter agglomerans
B02	Urine	2015-03-20	2015-03-20 18:50:44				á-haemolytic Streptococcus
C3S	Stools	2015-07-15	2015-07-15 09:16:00	Nitrofurantoin~		Cefotaxime~Norfloxacin~	Proteus mirabilis
C3S	Stools	2015-07-15	2015-07-15 09:16:00	Nitrofurantoin~		Cefotaxime~Norfloxacin~	Proteus mirabilis
E21	Urine	2015-07-15	2015-07-15 11:29:26	Tetracycline~Norfloxacin~Cefotaxime~		Cefoxitin Screen~	Escherichia coli
AFC	Swab - Origin Unknown	2015-07-16	2015-07-16 14:39:50	Ampicillin~Ciprofloxacin~		Gentamicin~Ceftazidime~Imipenem~	Klebsiella pneumoniae
MICU	Blood	2015-07-16	2015-07-16 15:13:41	Cefotaxime~Ciprofloxacin~Chloramphenicol~	Gentamicin~	Imipenem~	Acinetobacter baumannii
C22	Swab - Origin Unknown	2015-07-17	2015-07-17 22:28:56	Ampicillin~Gentamicin~Ceftazidime~	Nitrofurantoin~	Ciprofloxacin~Imipenem~	Klebsiella pneumoniae
NICU	Blood	2015-07-17	2015-07-17 22:32:43	Cefotaxime~Ciprofloxacin~		Chloramphenicol~Imipenem~	Klebsiella pneumoniae
C22		2015-07-20	2015-07-20 21:35:25	Ampicillin~Gentamicin~Ciprofloxacin~Ceftazidime~	Nitrofurantoin~	Imipenem~	Klebsiella pneumoniae
AFC	SPUTUM	2015-07-21	2015-07-21 07:34:38				Moraxella catarrhalis
G12		2015-07-22	2015-07-22 09:40:11	Ampicillin~		Gentamicin~Ciprofloxacin~Ceftazidime~Nitrofurantoin~Imipenem~	Enterobacter cloacae
G12	Swab - Wound	2015-07-22	2015-07-22 15:06:51	Ceftazidime~Ciprofloxacin~Gentamicin~		Imipenem~	Acinetobacter baumannii
G12	Swab - Origin Unknown	2015-07-23	2015-07-23 10:39:41	Ampicillin~Cephalothin~Gentamicin~Ciprofloxacin~Co-trimoxazole~	Cefotaxime~Ceftazidime~	Imipenem~	Klebsiella pneumoniae
G22		2015-07-25	2015-07-25 14:27:03	Ampicillin~Ciprofloxacin~	Ceftazidime~	Nitrofurantoin~Imipenem~	Escherichia coli
E21	Blood	2015-07-29	2015-07-29 16:47:34	Oxacillin~Penicillin~Cefoxitin Screen~Erythromycin~Co-trimoxazole~Ciprofloxacin~Clindamycin~Cefotaxime~Ceftriaxone~		Vancomycin~	Staphylococcus haemolyticus
AMEU	Urine	2015-07-30	2015-07-30 17:36:59	Cefotaxime~Tetracycline~Cefuroxime (oral)~Nalidixic Acid~Norfloxacin~			Escherichia coli
B02	Urine	2015-07-30	2015-07-30 17:41:48	Cefotaxime~Tetracycline~Cefuroxime (oral)~Nalidixic Acid~Norfloxacin~			Escherichia coli
E21	Blood	2015-07-31	2015-07-31 14:45:19
AMEU	Urine	2015-08-02	2015-08-02 17:31:36		Nitrofurantoin~	Norfloxacin~	Aeromonas species
NICU	Blood	2015-08-06	2015-08-06 14:08:35	Ampicillin~Gentamicin~Ciprofloxacin~Co-trimoxazole~	Ceftazidime~	Nitrofurantoin~Imipenem~	Klebsiella pneumoniae
CLIN7	Urine	2015-08-07	2015-08-07 14:40:39	Nalidixic Acid~		Nitrofurantoin~Norfloxacin~	Citrobacter freundii
MICU	Blood	2015-08-10	2015-08-10 11:44:54	Gentamicin~Ciprofloxacin~Co-trimoxazole~Ceftazidime~		Ampicillin~Imipenem~	Klebsiella pneumoniae
E22	PLEURAL FLUID	2015-08-11	2015-08-11 14:50:47	Oxacillin~Cefoxitin Screen~Erythromycin~Co-trimoxazole~Tetracycline~Ciprofloxacin~Clindamycin~		Vancomycin~	Coagulase -tive Staphylococcus
G12	Swab - Wound	2015-08-12	2015-08-12 16:57:53	Penicillin~	Erythromycin~Clindamycin~	Oxacillin~Chloramphenicol~Ciprofloxacin~Ceftriaxone~	Staphylococcus aureus
G02	Swab - Wound	2015-08-13	2015-08-13 11:23:42		Ceftriaxone~	Oxacillin~Penicillin~Erythromycin~Chloramphenicol~Ciprofloxacin~Clindamycin~	Staphylococcus aureus
G12		2015-08-15	2015-08-15 23:48:00			Ciprofloxacin~Gentamicin~	Pseudomonas species
G21		2015-01-16	2015-01-16 23:19:48	Ampicillin~Gentamicin~Tetracycline~Ceftazidime~			Enterobacter agglomerans
G21	Swab - Origin Unknown	2015-01-17	2015-01-17 11:07:24	Ceftazidime~Gentamicin~			Pseudomonas species
MAW	Swab - Origin Unknown	2015-01-22	2015-01-22 09:53:50	Ampicillin~Tetracycline~		Gentamicin~Ceftazidime~	Citrobacter diversus
D11	Blood	2015-01-27	2015-01-27 06:13:22	Penicillin~Erythromycin~Cefotaxime~		Tetracycline~Chloramphenicol~	Coagulase -tive Staphylococcus
D11	Blood	2015-01-27	2015-01-27 06:13:22	Penicillin~Erythromycin~Cefotaxime~		Tetracycline~Chloramphenicol~	Coagulase -tive Staphylococcus
	Urine	2015-01-27	2015-01-27 10:40:15	Cefuroxime (oral)~Norfloxacin~		Nitrofurantoin~	Escherichia coli
MED	Urine	2015-02-02 11:34:00	2015-02-02 11:35:16			Cefotaxime~Nitrofurantoin~Norfloxacin~	Citrobacter freundii
MAW	Urine	2015-02-03	2015-02-03 15:47:50		Nitrofurantoin~	Norfloxacin~	Escherichia coli
D11	Blood	2015-02-03	2015-02-03 16:56:34	Ampicillin~Gentamicin~Cefotaxime~Chloramphenicol~Tetracycline~Ceftazidime~		Imipenem~	Enterobacter aerogenes
G12		2015-02-06	2015-02-06 10:18:02	Ampicillin~Gentamicin~		Cefotaxime~Imipenem~	Citrobacter diversus
G12		2015-02-06	2015-02-06 10:18:02	Ampicillin~Cefotaxime~		Gentamicin~Imipenem~	Citrobacter diversus
NICU	Blood	2015-02-07	2015-02-07 15:39:36	Gentamicin~		Ceftazidime~	Pseudomonas species
NICU	Blood	2015-02-07	2015-02-07 15:39:36	Gentamicin~		Ceftazidime~	Pseudomonas species
MAW		2015-02-10	2015-02-10 12:08:26	Gentamicin~		Ciprofloxacin~Imipenem~	Pseudomonas aeruginosa
MICU	Blood	2015-02-12	2015-02-12 11:50:10	Erythromycin~Chloramphenicol~Cefotaxime~		Ciprofloxacin~Clindamycin~	Coagulase -tive Staphylococcus
AFC	Swab - Origin Unknown	2015-02-17 11:04:00	2015-02-17 11:04:44	Ampicillin~		Cefotaxime~Imipenem~	Proteus vulgaris
G12	Swab - Origin Unknown	2015-02-17	2015-02-17 15:36:43	Ampicillin~Gentamicin~		Ciprofloxacin~Chloramphenicol~Imipenem~	Citrobacter diversus
AFC	Urine	2015-02-17	2015-02-17 15:48:17	Norfloxacin~		Nitrofurantoin~	Escherichia coli
E11	Blood	2015-02-18	2015-02-18 10:48:06				Salmonella species
E11	Blood	2015-02-18	2015-02-18 10:48:06	Gentamicin~Cefotaxime~Ciprofloxacin~Co-trimoxazole~Chloramphenicol~Ceftazidime~		Imipenem~	Salmonella species
HCC	Urine	2015-02-19	2015-02-19 10:07:35	Nalidixic Acid~		Nitrofurantoin~Norfloxacin~	Klebsiella oxytoca
NICU	Blood	2015-02-19	2015-02-19 16:19:07	Ampicillin~Gentamicin~Co-trimoxazole~Chloramphenicol~Ceftazidime~		Ciprofloxacin~	Klebsiella oxytoca
A01	Urine	2015-02-20	2015-02-20 10:36:17			Nitrofurantoin~Norfloxacin~	Escherichia coli
CLIN6	Blood Urine	2015-02-23	2015-02-23 10:48:28	Cefotaxime~	Nitrofurantoin~	Nalidixic Acid~Norfloxacin~	Citrobacter diversus
C3S	Urine	2015-03-25	2015-03-25 10:06:00			Gentamicin~Cefotaxime~Nalidixic Acid~Nitrofurantoin~Norfloxacin~	Enterobacter agglomerans
C3S	Urine	2015-03-25	2015-03-25 10:06:00			Gentamicin~Cefotaxime~Nalidixic Acid~Nitrofurantoin~Norfloxacin~	Enterobacter agglomerans
E22	SPUTUM	2015-03-27	2015-03-27 14:38:31	Oxacillin~Penicillin~Cefoxitin Screen~Chloramphenicol~		Erythromycin~Tetracycline~	Staphylococcus aureus
AMEU	Urine	2015-04-01	2015-04-01 11:50:43	Nalidixic Acid~		Ampicillin~Nitrofurantoin~	Escherichia coli
G02	Swab - Wound	2015-04-09	2015-04-09 09:45:57	Ampicillin~Co-trimoxazole~		Gentamicin~Cefotaxime~Ciprofloxacin~Chloramphenicol~	Enterobacter cloacae
G02	Swab - Wound	2015-04-09	2015-04-09 09:47:38	Penicillin~Cefotaxime~		Oxacillin~Erythromycin~Co-trimoxazole~Chloramphenicol~Ciprofloxacin~	Staphylococcus aureus
C3S	Swab - Origin Unknown	2015-04-09	2015-04-09 10:36:50			Ceftazidime~Ciprofloxacin~Gentamicin~	Pseudomonas species
G12	Swab - Wound	2015-04-10	2015-04-10 09:01:26	Erythromycin~Co-trimoxazole~Chloramphenicol~		Oxacillin~Penicillin~Ciprofloxacin~Cefotaxime~	Coagulase -tive Staphylococcus
	Urine	2015-04-15 11:19:00	2015-04-15 11:20:52	Erythromycin~	Norfloxacin~	Penicillin~Chloramphenicol~Nitrofurantoin~	Enterococcus species
G22		2015-04-18	2015-04-18 11:28:03	Gentamicin~		Ceftazidime~Ciprofloxacin~	Pseudomonas aeruginosa
C03	Blood Urine	2015-05-06	2015-05-06 12:51:31	Nalidixic Acid~Norfloxacin~		Nitrofurantoin~	Escherichia coli
E22	Blood	2015-05-08	2015-05-08 14:33:13	Ciprofloxacin~		Chloramphenicol~	Coagulase Neg Staphylococcus
E22	Blood	2015-05-08	2015-05-08 14:33:13	Ciprofloxacin~		Chloramphenicol~	Coagulase Neg Staphylococcus
MSW		2015-05-10	2015-05-10 17:11:16	Gentamicin~Ciprofloxacin~Ceftazidime~		Imipenem~	Pseudomonas aeruginosa
A07	Urine	2015-05-12	2015-05-12 09:16:18	Ampicillin~Norfloxacin~		Nitrofurantoin~	Enterococcus species
PICU	SPUTUM	2015-05-15	2015-05-15 12:06:10	Gentamicin~Cefotaxime~Chloramphenicol~		Ciprofloxacin~	Klebsiella pneumoniae
G01	Swab - Wound	2015-05-18	2015-05-18 09:23:55	Gentamicin~Cefotaxime~Ciprofloxacin~Ceftazidime~		Imipenem~	Acinetobacter species
E11		2015-05-22 23:39:00	2015-05-22 23:43:16				Salmonella species
	SPUTUM	2015-02-20	2015-02-20 12:08:54				Streptococcus pneumoniae
	SPUTUM	2015-02-20	2015-02-20 12:08:54				Streptococcus pneumoniae
	SPUTUM	2015-02-20	2015-02-20 12:08:54	Chloramphenicol~Tetracycline~		Ciprofloxacin~	Streptococcus pneumoniae
HCC	Urine	2015-02-23	2015-02-23 10:15:56	Nalidixic Acid~Nitrofurantoin~Norfloxacin~		Cefotaxime~	Escherichia coli
AMEU	Blood Urine	2015-02-24	2015-02-24 11:38:38	Norfloxacin~		Nitrofurantoin~Cefotaxime~	Coagulase -tive Staphylococcus
G21	Swab - Origin Unknown	2015-02-24	2015-02-24 16:17:33	Ampicillin~Chloramphenicol~		Gentamicin~Ciprofloxacin~	Citrobacter freundii
G21	Swab - Origin Unknown	2015-02-24	2015-02-24 16:17:33	Ampicillin~Gentamicin~		Ciprofloxacin~Chloramphenicol~	Klebsiella species
C3S		2015-02-25	2015-02-25 11:12:41		Cefotaxime~	Oxacillin~Erythromycin~Chloramphenicol~Ciprofloxacin~	Coagulase -tive Staphylococcus
E12	Ascitic fluid	2015-03-05	2015-03-05 20:13:46	Ampicillin~Chloramphenicol~		Ciprofloxacin~	Klebsiella pneumoniae
E12		2015-03-13	2015-03-13 09:08:28	Ampicillin~Gentamicin~Chloramphenicol~		Ciprofloxacin~Imipenem~	Escherichia coli
E12		2015-03-13	2015-03-13 09:08:28	Ampicillin~Gentamicin~Chloramphenicol~		Ciprofloxacin~Imipenem~	Proteus species
C03	Urine	2015-03-14	2015-03-14 05:25:58	Ampicillin~Cefuroxime (oral)~Nalidixic Acid~Norfloxacin~		Nitrofurantoin~	Escherichia coli
C23		2015-03-15	2015-03-15 11:54:45	Ampicillin~Gentamicin~		Ciprofloxacin~Chloramphenicol~Nalidixic Acid~Imipenem~	Enterobacter cloacae
MICU	Blood	2015-03-15	2015-03-15 15:04:47	Oxacillin~Penicillin~Erythromycin~Chloramphenicol~Ciprofloxacin~Cefotaxime~		Clindamycin~	Coagulase -tive Staphylococcus
MICU	Blood	2015-03-15	2015-03-15 15:04:47	Oxacillin~Penicillin~Erythromycin~Chloramphenicol~Ciprofloxacin~Cefotaxime~		Clindamycin~	Coagulase -tive Staphylococcus
AFC	Swab - Origin Unknown	2015-03-18	2015-03-18 10:55:10	Ampicillin~Gentamicin~		Ciprofloxacin~Chloramphenicol~Tetracycline~Nalidixic Acid~Imipenem~	Enterobacter aerogenes
CLIN7	Urine	2015-03-18	2015-03-18 12:32:55	Cefotaxime~Nalidixic Acid~Norfloxacin~		Nitrofurantoin~	Escherichia coli
	Urine	2015-03-18	2015-03-18 12:35:25	Ampicillin~		Nalidixic Acid~Nitrofurantoin~Norfloxacin~	Escherichia coli
E21	SPUTUM	2015-03-19	2015-03-19 06:30:52	Oxacillin~Penicillin~Erythromycin~Ciprofloxacin~Ceftriaxone~			Staphylococcus aureus
CLIN7	Swab - Penile	2015-03-20 09:56:00	2015-03-20 09:57:11	Co-trimoxazole~	Erythromycin~	Oxacillin~Tetracycline~Chloramphenicol~Cefotaxime~	Staphylococcus aureus
MICU	Blood	2015-03-24	2015-03-24 10:41:39				Salmonella typhi
MICU	Blood	2015-03-24	2015-03-24 10:41:39	Ampicillin~Chloramphenicol~		Cefotaxime~Ciprofloxacin~	Salmonella typhi
MICU	Blood	2015-03-24	2015-03-24 10:41:39				Salmonella typhi
MICU	Blood	2015-03-24	2015-03-24 10:41:39	Ampicillin~Chloramphenicol~		Cefotaxime~Ciprofloxacin~	Salmonella typhi
G02	Swab - Origin Unknown	2015-03-25	2015-03-25 09:51:23			Oxacillin~Penicillin~Tetracycline~Chloramphenicol~Ciprofloxacin~	Staphylococcus species
MICU	Blood	2015-03-30 14:50:00	2015-03-30 14:50:39			Oxacillin~Penicillin~Tetracycline~Chloramphenicol~	Staphylococcus aureus
C3S	Swab - Origin Unknown	2015-01-27	2015-01-27 09:58:29			Cefotaxime~Chloramphenicol~Erythromycin~Tetracycline~	Streptococcus species
C3S	Blood Urine	2015-01-28	2015-01-28 09:25:02		Cefuroxime (oral)~	Nitrofurantoin~Norfloxacin~	Pantoae agglomerans
B12	Urine	2015-01-29	2015-01-29 21:03:55			Nitrofurantoin~Norfloxacin~	Enterococcus faecalis
MICU	Blood	2015-02-12	2015-02-12 10:52:17	Gentamicin~Cefotaxime~Ciprofloxacin~Co-trimoxazole~Chloramphenicol~Tetracycline~		Imipenem~	Enterobacter cloacae
MAW	Swab - Origin Unknown	2015-02-14	2015-02-14 09:27:53	Ampicillin~Gentamicin~Ciprofloxacin~Co-trimoxazole~	Chloramphenicol~	Cefotaxime~Imipenem~	Enterobacter agglomerans
C21	Urine	2015-02-16 20:42:00	2015-02-16 20:42:42			Nalidixic Acid~Nitrofurantoin~Norfloxacin~	Proteus mirabilis
C03	Urine	2015-02-20	2015-02-20 15:42:33	Nitrofurantoin~		Norfloxacin~	Klebsiella pneumoniae
AIDC	Urine	2015-02-23	2015-02-23 16:20:11	Nalidixic Acid~Nitrofurantoin~		Norfloxacin~	Klebsiella pneumoniae
	Swab - Origin Unknown	2015-02-25	2015-02-25 14:57:47	Ampicillin~Gentamicin~Cefotaxime~Ciprofloxacin~		Chloramphenicol~	Proteus vulgaris
	Swab - Origin Unknown	2015-02-25	2015-02-25 14:57:47	Ampicillin~Gentamicin~Cefotaxime~Ciprofloxacin~		Chloramphenicol~	Proteus vulgaris
AMEU	Swab - Origin Unknown	2015-02-26	2015-02-26 16:57:36			Ciprofloxacin~Gentamicin~Imipenem~	Pseudomonas aeruginosa
AMEU	Swab - Origin Unknown	2015-02-26	2015-02-26 16:57:36	Ampicillin~Gentamicin~		Ciprofloxacin~Tetracycline~Imipenem~	Enterobacter agglomerans
AMEU	Swab - Origin Unknown	2015-02-26	2015-02-26 16:57:36	Ampicillin~		Gentamicin~Ciprofloxacin~Tetracycline~Imipenem~	Enterobacter cloacae
G22	Swab - Origin Unknown	2015-02-27	2015-02-27 12:06:17			Ciprofloxacin~Gentamicin~Imipenem~	Pseudomonas species
AMEU	Blood Urine	2015-03-05	2015-03-05 12:10:43		Nitrofurantoin~	Ampicillin~Nalidixic Acid~Norfloxacin~	Klebsiella oxytoca
CLIN4	Urine	2015-03-10	2015-03-10 12:09:55	Nitrofurantoin~		Ampicillin~Nalidixic Acid~Norfloxacin~	Klebsiella pneumoniae
AMEU		2015-03-10	2015-03-10 17:22:32			Ampicillin~Ciprofloxacin~Chloramphenicol~	Proteus mirabilis
C21	Blood	2015-03-14	2015-03-14 09:01:14	Oxacillin~Penicillin~Erythromycin~Ciprofloxacin~Clindamycin~Cefotaxime~		Chloramphenicol~	Staphylococcus aureus
C21	Blood	2015-03-14	2015-03-14 09:01:14	Oxacillin~Penicillin~Erythromycin~Ciprofloxacin~Clindamycin~Cefotaxime~		Chloramphenicol~	Staphylococcus aureus
CLIN7	Urine	2015-03-18	2015-03-18 14:08:29	Ampicillin~Cefotaxime~		Nitrofurantoin~	Pantoae agglomerans
E22	Stools	2015-03-19	2015-03-19 20:31:21				Salmonella species
E22	Stools	2015-03-19	2015-03-19 20:31:21	Ampicillin~Cefotaxime~Ciprofloxacin~Chloramphenicol~		Imipenem~	Salmonella species
MICU	Blood	2015-01-03	2015-01-03 12:20:38	Oxacillin~Erythromycin~Tetracycline~		Vancomycin~Co-trimoxazole~	Coagulase -tive Staphylococcus
AFC	Urine	2015-01-05	2015-01-05 11:14:59	Cefotaxime~Cefuroxime (oral)~Norfloxacin~		Nitrofurantoin~	Enterobacter agglomerans
AFC	SPUTUM	2015-01-07	2015-01-07 17:15:20	Tetracycline~			Normal flora isolated
G21		2015-01-08	2015-01-08 13:49:52			Ampicillin~Gentamicin~Tetracycline~Ceftazidime~Imipenem~	Klebsiella species
E21	SPUTUM	2015-01-09	2015-01-09 19:30:29	Ampicillin~		Gentamicin~Tetracycline~	Klebsiella pneumoniae
MAW	Urine	2015-01-14	2015-01-14 11:03:15	Cefuroxime (oral)~Norfloxacin~		Nitrofurantoin~	Escherichia coli
G02	Blood	2015-01-14	2015-01-14 13:29:13	Oxacillin~Erythromycin~Tetracycline~		Vancomycin~Co-trimoxazole~	Coagulase -tive Staphylococcus
G02	Blood	2015-01-14	2015-01-14 13:29:13	Oxacillin~Erythromycin~Tetracycline~		Vancomycin~Co-trimoxazole~	Coagulase -tive Staphylococcus
G02	Swab - Origin Unknown	2015-01-15	2015-01-15 14:31:05	Ampicillin~Tetracycline~		Gentamicin~Ceftazidime~Imipenem~	Klebsiella pneumoniae
	Blood	2015-01-07	2015-01-07 15:16:02	Oxacillin~Penicillin~Ceftriaxone~		Vancomycin~Erythromycin~Tetracycline~	Coagulase -tive Staphylococcus
C3S		2015-01-07	2015-01-07 15:38:43	Ampicillin~Gentamicin~Ceftazidime~		Tetracycline~Imipenem~	Enterobacter aerogenes
CLIN5	Urine	2015-01-08	2015-01-08 13:47:54	Co-trimoxazole~Nitrofurantoin~	Cefuroxime (oral)~Norfloxacin~	Cefotaxime~	Morganella morganii
AIDC	SPUTUM	2015-01-08	2015-01-08 14:04:20			Ceftazidime~Gentamicin~	Pseudomonas aeruginosa
G12	Blood	2015-01-14	2015-01-14 13:51:20	Ampicillin~		Gentamicin~Tetracycline~Ceftazidime~Imipenem~	Klebsiella species
G12	Swab - Origin Unknown	2015-01-15	2015-01-15 15:06:08	Ampicillin~Gentamicin~		Tetracycline~Ceftazidime~Imipenem~	Escherichia coli
G12	Swab - Origin Unknown	2015-01-15	2015-01-15 15:06:08	Oxacillin~Erythromycin~		Vancomycin~Tetracycline~	Staphylococcus aureus
PCOE	Blood Urine	2015-01-17	2015-01-17 16:57:13	Norfloxacin~		Co-trimoxazole~Nitrofurantoin~	Enterobacter agglomerans
C3S	Swab - Origin Unknown	2015-01-22	2015-01-22 10:08:51	Ampicillin~Gentamicin~Co-trimoxazole~Ceftazidime~			Klebsiella species
G22	Swab - Origin Unknown	2015-01-23	2015-01-23 18:01:29	Ampicillin~Gentamicin~Cefotaxime~Co-trimoxazole~			Proteus species
B02	Blood Urine	2015-01-23	2015-01-23 18:39:32			Cefuroxime (oral)~Nitrofurantoin~Norfloxacin~	Enterobacter agglomerans
AFC	Blood	2015-02-02 11:02:00	2015-02-02 11:03:31	Norfloxacin~Cefotaxime~		Nitrofurantoin~	Staphylococcus species
AMEU	Urine	2015-02-05	2015-02-05 17:14:55		Nitrofurantoin~	Nalidixic Acid~Norfloxacin~	Klebsiella oxytoca
G12	Swab - Origin Unknown	2015-02-06	2015-02-06 15:25:29	Gentamicin~		Imipenem~	Pseudomonas species
AMEU	Urine	2015-02-06 22:52:00	2015-02-06 22:53:11			Nalidixic Acid~Norfloxacin~	Klebsiella oxytoca
G02		2015-02-13	2015-02-13 11:59:40	Ceftazidime~Ciprofloxacin~Gentamicin~		Imipenem~	Pseudomonas species
E21	SPUTUM	2015-02-16 08:52:00	2015-02-16 08:52:32	Ampicillin~Cephalothin~Cefotaxime~Co-trimoxazole~Chloramphenicol~		Gentamicin~	Klebsiella pneumoniae
C01	Blood	2015-02-16	2015-02-16 09:40:20	Ampicillin~Gentamicin~Cefotaxime~Ciprofloxacin~Co-trimoxazole~		Chloramphenicol~Imipenem~	Klebsiella pneumoniae
B02	Blood Urine	2015-02-16	2015-02-16 14:55:05	Norfloxacin~		Nitrofurantoin~	Escherichia coli
	Urine	2015-02-17	2015-02-17 10:42:37	Nalidixic Acid~	Norfloxacin~	Nitrofurantoin~	Escherichia coli
	Urine	2015-02-17	2015-02-17 10:42:37	Nalidixic Acid~	Norfloxacin~	Nitrofurantoin~	Escherichia coli
E22	Urine	2015-02-23	2015-02-23 11:30:50	Nitrofurantoin~		Cefotaxime~Nalidixic Acid~Norfloxacin~	Klebsiella pneumoniae
G22	Swab - Origin Unknown	2015-02-23	2015-02-23 16:32:03			Ciprofloxacin~Chloramphenicol~Tetracycline~	Coagulase -tive Staphylococcus
NICU	Blood	2015-02-26	2015-02-26 08:23:18	Ampicillin~Gentamicin~Cefotaxime~Chloramphenicol~		Ciprofloxacin~	Escherichia coli
E21		2015-04-10	2015-04-10 09:39:05	Ampicillin~Cefotaxime~Co-trimoxazole~Chloramphenicol~		Gentamicin~Ciprofloxacin~	Proteus vulgaris
G02	Swab - Origin Unknown	2015-04-10	2015-04-10 11:09:38	Ampicillin~	Chloramphenicol~	Gentamicin~Cefotaxime~Ciprofloxacin~Co-trimoxazole~	Proteus vulgaris
CLIN7	Urine	2015-04-10	2015-04-10 14:06:26	Nalidixic Acid~Norfloxacin~		Nitrofurantoin~	Escherichia coli
E12	SPUTUM	2015-04-20	2015-04-20 14:03:18			Tetracycline~	Moraxella catarrhalis
CC	Urine	2015-04-20	2015-04-20 14:25:49			Nalidixic Acid~Nitrofurantoin~Norfloxacin~	Enterobacter aerogenes
G12	Swab - Origin Unknown	2015-04-21	2015-04-21 09:16:54	Ciprofloxacin~Gentamicin~		Ceftazidime~	Pseudomonas aeruginosa
C3S	Swab - Origin Unknown	2015-04-21	2015-04-21 09:26:42			Ceftazidime~Ciprofloxacin~Gentamicin~	Pseudomonas species
MICU	Blood	2015-05-01	2015-05-01 18:06:19
AMEU	Ascitic fluid	2015-05-04	2015-05-04 15:29:54
E11	SPUTUM	2015-05-07	2015-05-07 10:35:43				Haemophilus influenzae
E11	SPUTUM	2015-05-07	2015-05-07 10:35:43		Tetracycline~	Ampicillin~Chloramphenicol~	Haemophilus influenzae
G12	Swab - Wound	2015-05-08	2015-05-08 10:12:45			Oxacillin~Erythromycin~Chloramphenicol~Ciprofloxacin~	Staphylococcus aureus
A04		2015-05-10	2015-05-10 13:14:16	Ampicillin~Gentamicin~Chloramphenicol~		Ciprofloxacin~	Klebsiella pneumoniae
G01	Swab - Origin Unknown	2015-05-11	2015-05-11 10:04:54	Ciprofloxacin~Gentamicin~		Ceftazidime~	Pseudomonas species
CLIN7	Blood Urine	2015-05-12	2015-05-12 12:27:28	Cefuroxime (oral)~Nalidixic Acid~Nitrofurantoin~Norfloxacin~		Imipenem~	Escherichia coli
B03	Urine	2015-05-12	2015-05-12 15:58:14		Norfloxacin~	Ampicillin~Nitrofurantoin~	Enterococcus species
A06	Urine	2015-05-15	2015-05-15 15:10:52			Ampicillin~Nitrofurantoin~Norfloxacin~	Enterococcus faecalis
	SPUTUM	2015-05-18	2015-05-18 14:49:22			Ceftazidime~Ciprofloxacin~Gentamicin~	Pseudomonas species
AMEU	SPUTUM	2015-05-20	2015-05-20 14:22:06				Moraxella catarrhalis
G12	Blood	2015-05-20	2015-05-20 17:44:38	Gentamicin~Ciprofloxacin~Chloramphenicol~		Imipenem~	Enterobacter aerogenes
A05	SPUTUM	2015-05-22	2015-05-22 09:57:33				Candida albicans
G12	Swab - Wound	2015-01-19	2015-01-19 09:37:29			Ceftazidime~Gentamicin~	Pseudomonas species
G12	Swab - Wound	2015-01-19	2015-01-19 09:37:29	Ampicillin~		Gentamicin~Ceftazidime~	Klebsiella species
AFC	Urine	2015-01-26	2015-01-26 15:19:52			Cefuroxime (oral)~Nitrofurantoin~Norfloxacin~	Enterobacter aerogenes
MICU	Swab - Origin Unknown	2015-01-28	2015-01-28 06:53:53			Gentamicin~Imipenem~Cefotaxime~	Pseudomonas aeruginosa
E02	Urine	2015-01-29	2015-01-29 14:38:23			Cefuroxime (oral)~Nitrofurantoin~Norfloxacin~	Hafnia species
B02	Urine	2015-01-29	2015-01-29 21:00:32			Cefuroxime (oral)~Nitrofurantoin~Norfloxacin~	Escherichia coli
CAS	Urine	2015-02-02 10:56:00	2015-02-02 10:56:37			Nitrofurantoin~Norfloxacin~	Streptococcus species
B02	Urine	2015-02-04 15:02:00	2015-02-04 15:03:05	Penicillin~Norfloxacin~		Nitrofurantoin~	Enterococcus species
C21		2015-02-09	2015-02-09 12:12:19	Ampicillin~Cefotaxime~Tetracycline~	Gentamicin~	Imipenem~	Klebsiella oxytoca
CLIN7	Semen	2015-02-10	2015-02-10 07:39:40			Ceftazidime~Ciprofloxacin~Gentamicin~	Pseudomonas pseudomallei
CLIN5	Urine	2015-02-19	2015-02-19 13:03:35	Cephalothin~Nitrofurantoin~		Norfloxacin~	Pseudomonas species
NICU	Blood	2015-02-19	2015-02-19 16:26:14	Co-trimoxazole~	Penicillin~	Oxacillin~Erythromycin~Chloramphenicol~Ciprofloxacin~Clindamycin~	Coagulase -tive Staphylococcus
B12	Blood	2015-03-04 21:05:00	2015-03-04 21:06:18			Ampicillin~Cefuroxime (oral)~Nitrofurantoin~Norfloxacin~	Enterococcus species
B03	Blood	2015-03-05	2015-03-05 16:28:06	Nalidixic Acid~		Ampicillin~Nitrofurantoin~Norfloxacin~	Enterococcus species
MSW	Blood	2015-03-11	2015-03-11 05:18:10	Nalidixic Acid~Nitrofurantoin~Norfloxacin~		Ceftazidime~	Pseudomonas species
B02	Blood Urine	2015-03-13	2015-03-13 11:32:50	Ampicillin~		Cefotaxime~Ciprofloxacin~Nalidixic Acid~Nitrofurantoin~Norfloxacin~	Enterobacter agglomerans
AMEU	Swab - Origin Unknown	2015-03-13	2015-03-13 17:06:41	Ampicillin~Gentamicin~Ciprofloxacin~Chloramphenicol~Nalidixic Acid~		Imipenem~	Proteus mirabilis
	Blood	2015-03-16	2015-03-16 13:40:05	Oxacillin~Penicillin~Erythromycin~Chloramphenicol~Ciprofloxacin~Cefotaxime~		Clindamycin~	Staphylococcus aureus
	Blood	2015-03-16	2015-03-16 13:40:05	Oxacillin~Penicillin~Erythromycin~Chloramphenicol~Ciprofloxacin~Cefotaxime~		Clindamycin~	Staphylococcus aureus
MICU	Urine	2015-03-17	2015-03-17 18:13:31	Ampicillin~Nalidixic Acid~Norfloxacin~		Nitrofurantoin~	Enterobacter agglomerans
AMEU		2015-03-20	2015-03-20 23:56:24	Co-trimoxazole~Tetracycline~		Gentamicin~Ciprofloxacin~Chloramphenicol~Ceftazidime~Imipenem~	Enterobacter agglomerans
MAW	Swab - Origin Unknown	2015-05-28	2015-05-28 16:15:05	Penicillin~		Oxacillin~Erythromycin~Chloramphenicol~Ciprofloxacin~Clindamycin~Cefotaxime~	Coagulase Neg Staphylococcus
MED	Blood Urine	2015-05-30	2015-05-30 12:23:12
NICU	Blood	2015-06-01	2015-06-01 09:37:00	Gentamicin~Cefotaxime~Ciprofloxacin~Ceftazidime~		Chloramphenicol~Imipenem~	Klebsiella pneumoniae
NICU	Blood	2015-06-01	2015-06-01 09:37:00	Gentamicin~Cefotaxime~Ciprofloxacin~Ceftazidime~		Chloramphenicol~Imipenem~	Klebsiella pneumoniae
A01	Urine	2015-06-01	2015-06-01 09:44:54	Nalidixic Acid~	Nitrofurantoin~	Norfloxacin~	Citrobacter diversus
A07	Blood Urine	2015-06-01	2015-06-01 10:21:59			Oxacillin~Chloramphenicol~Ciprofloxacin~Clindamycin~Cefotaxime~	Staphylococcus aureus
A05	Blood	2015-06-02	2015-06-02 09:07:53				Salmonella typhi
A05	Blood	2015-06-02	2015-06-02 09:07:53	Ampicillin~Gentamicin~Ciprofloxacin~Co-trimoxazole~		Ceftazidime~	Salmonella typhi
A05	Blood	2015-06-02	2015-06-02 09:07:53				Salmonella typhi
A05	Blood	2015-06-02	2015-06-02 09:07:53	Ampicillin~Gentamicin~Ciprofloxacin~Co-trimoxazole~		Ceftazidime~	Salmonella typhi
AMEU	Urine	2015-06-06	2015-06-06 10:18:37			Nalidixic Acid~Nitrofurantoin~Norfloxacin~	Enterobacter species
AMEU	Urine	2015-06-06	2015-06-06 10:18:37			Nalidixic Acid~Nitrofurantoin~Norfloxacin~	Enterobacter species
A05	Urine	2015-06-08	2015-06-08 14:05:36	Nalidixic Acid~Nitrofurantoin~Norfloxacin~			Klebsiella pneumoniae
A05	Urine	2015-06-08	2015-06-08 14:05:36	Nalidixic Acid~Nitrofurantoin~Norfloxacin~			Klebsiella pneumoniae
A01	Blood	2015-06-09	2015-06-09 09:36:57			Chloramphenicol~	Haemophilus species
A01	Urine	2015-06-09	2015-06-09 10:07:42			Nalidixic Acid~Nitrofurantoin~Norfloxacin~	Klebsiella pneumoniae
	Blood	2015-06-09	2015-06-09 15:39:43				Salmonella typhi
	Blood	2015-06-09	2015-06-09 15:39:43			Cefotaxime~Ciprofloxacin~	Salmonella typhi
E01	SPUTUM	2015-06-11	2015-06-11 06:41:10			Erythromycin~	Candida albicans
AFC	Urine	2015-06-12	2015-06-12 09:28:59	Norfloxacin~		Nitrofurantoin~	Streptococcus species
B02	Urine	2015-01-08	2015-01-08 14:08:31	Co-trimoxazole~	Cefuroxime (oral)~Nitrofurantoin~	Cefotaxime~Norfloxacin~	Enterobacter agglomerans
MAW	Swab - Origin Unknown	2015-01-11	2015-01-11 16:18:31			Oxacillin~Erythromycin~Tetracycline~Ceftriaxone~	Staphylococcus aureus
C22	Swab - Origin Unknown	2015-01-12	2015-01-12 14:48:34	Ampicillin~Gentamicin~Ceftazidime~		Tetracycline~Imipenem~	Enterobacter agglomerans
G21		2015-01-13	2015-01-13 20:40:49	Ampicillin~		Co-trimoxazole~Tetracycline~Cefuroxime (oral)~Imipenem~	Klebsiella pneumoniae
AMEU	Blood	2015-01-14	2015-01-14 05:34:57	Ampicillin~		Gentamicin~Cefotaxime~Tetracycline~Imipenem~	Citrobacter diversus
AMEU	Blood	2015-01-14	2015-01-14 05:34:57	Ampicillin~		Gentamicin~Cefotaxime~Tetracycline~Imipenem~	Citrobacter diversus
MICU	Blood	2015-01-14	2015-01-14 10:58:40			Co-trimoxazole~Tetracycline~	Enterococcus species
MICU	Blood	2015-01-14	2015-01-14 10:58:40			Co-trimoxazole~Tetracycline~	Enterococcus species
C21		2015-01-17	2015-01-17 15:49:31	Ampicillin~Gentamicin~Cefotaxime~Tetracycline~Cefuroxime (oral)~		Chloramphenicol~Imipenem~	Enterobacter aerogenes
C21		2015-01-17	2015-01-17 15:49:31			Gentamicin~Imipenem~Cefotaxime~	Pseudomonas aeruginosa
MAW		2015-01-18	2015-01-18 08:44:04
MAW		2015-01-18	2015-01-18 08:44:04	Ampicillin~Gentamicin~Tetracycline~Ceftazidime~			Klebsiella pneumoniae
E02	Stools	2015-01-19	2015-01-19 09:20:50				Salmonella typhi
E02	Stools	2015-01-19	2015-01-19 09:20:50				Salmonella typhi
E02	Stools	2015-01-19	2015-01-19 09:20:50	Ampicillin~Ciprofloxacin~Co-trimoxazole~Tetracycline~Cefuroxime (oral)~		Norfloxacin~Imipenem~	Salmonella typhi
E02	Stools	2015-01-19	2015-01-19 09:20:50				Salmonella typhi
E02	Stools	2015-01-19	2015-01-19 09:20:50				Salmonella typhi
E02	Stools	2015-01-19	2015-01-19 09:20:50	Ampicillin~Ciprofloxacin~Co-trimoxazole~Tetracycline~Cefuroxime (oral)~		Norfloxacin~Imipenem~	Salmonella typhi
G21	Swab - Wound	2015-01-21	2015-01-21 14:39:26	Ampicillin~		Gentamicin~Co-trimoxazole~Ceftazidime~	Klebsiella species
G12	Swab - Wound	2015-01-21	2015-01-21 14:40:50	Ceftazidime~Gentamicin~			Pseudomonas species
B02	Blood Urine	2015-01-23	2015-01-23 18:03:57	Cefuroxime (oral)~		Nitrofurantoin~Norfloxacin~	Enterobacter agglomerans
CLIN6	Urine	2015-01-28	2015-01-28 11:23:32		Nitrofurantoin~	Cefuroxime (oral)~Norfloxacin~	Klebsiella pneumoniae
AMEU	Urine	2015-02-02 11:21:00	2015-02-02 11:22:03	Erythromycin~		Nitrofurantoin~Norfloxacin~	Staphylococcus species
E12	Blood	2015-02-03	2015-02-03 15:05:57	Oxacillin~Penicillin~Erythromycin~Cefotaxime~Ceftriaxone~		Clindamycin~	Coagulase -tive Staphylococcus
C3S		2015-02-09	2015-02-09 12:01:02			Ampicillin~Gentamicin~Tetracycline~Imipenem~	Proteus mirabilis
C3S		2015-02-09	2015-02-09 12:01:02	Penicillin~Erythromycin~		Cefoxitin Screen~Tetracycline~Cefotaxime~	Proteus mirabilis
	Urine	2015-03-20	2015-03-20 12:45:20	Ampicillin~Nalidixic Acid~Norfloxacin~		Nitrofurantoin~	Proteus vulgaris
C03	Blood Urine	2015-03-20	2015-03-20 18:37:56	Ampicillin~Nalidixic Acid~Nitrofurantoin~		Norfloxacin~	Citrobacter diversus
MICU	Urine	2015-03-23	2015-03-23 06:33:00			Ampicillin~Nitrofurantoin~Norfloxacin~	Enterococcus species
CLIN7	Urine	2015-03-30 09:44:00	2015-03-30 09:44:51	Ampicillin~Norfloxacin~		Cefuroxime (oral)~Nitrofurantoin~	Enterobacter aerogenes
C03	Urine	2015-04-04	2015-04-04 19:51:25	Ampicillin~		Cefotaxime~Nalidixic Acid~Nitrofurantoin~Norfloxacin~	Enterobacter aerogenes
NICU	Blood	2015-04-06	2015-04-06 12:30:41	Penicillin~Erythromycin~Chloramphenicol~Ciprofloxacin~Ceftriaxone~		Oxacillin~Vancomycin~	Staphylococcus aureus
NICU	Blood	2015-04-06	2015-04-06 12:30:41	Penicillin~Erythromycin~Chloramphenicol~Ciprofloxacin~Ceftriaxone~		Oxacillin~Vancomycin~	Staphylococcus aureus
C02	Blood	2015-04-10	2015-04-10 09:21:39	Oxacillin~Penicillin~Erythromycin~Co-trimoxazole~Ceftriaxone~		Vancomycin~Chloramphenicol~	Staphylococcus aureus
C02	Blood	2015-04-10	2015-04-10 09:21:39	Oxacillin~Penicillin~Erythromycin~Co-trimoxazole~Ceftriaxone~		Vancomycin~Chloramphenicol~	Staphylococcus aureus
CAS	Urine	2015-04-10	2015-04-10 14:25:41			Ciprofloxacin~Nitrofurantoin~Norfloxacin~	Micrococcus species
B03	Urine	2015-04-16	2015-04-16 19:55:22		Norfloxacin~	Ampicillin~Chloramphenicol~Nitrofurantoin~	Enterococcus species
D01		2015-04-19	2015-04-19 13:47:32	Ciprofloxacin~		Gentamicin~	Pseudomonas species
G21	Swab - Origin Unknown	2015-04-20	2015-04-20 11:57:20	Ampicillin~Co-trimoxazole~	Chloramphenicol~	Gentamicin~Cefotaxime~Ciprofloxacin~	Enterobacter agglomerans
E02	Urine	2015-04-22	2015-04-22 10:57:25	Norfloxacin~		Nitrofurantoin~	Escherichia coli
G02	Swab - Wound	2015-04-23	2015-04-23 10:02:57	Oxacillin~Penicillin~Erythromycin~Co-trimoxazole~Ciprofloxacin~		Chloramphenicol~	Staphylococcus aureus
G02	Swab - Wound	2015-04-23	2015-04-23 10:02:57	Ciprofloxacin~Co-trimoxazole~	Chloramphenicol~	Gentamicin~	Enterobacter agglomerans
B12	Urine	2015-04-28	2015-04-28 10:59:36	Tetracycline~	Nalidixic Acid~	Ampicillin~Nitrofurantoin~	Enterococcus species
NICU	Blood	2015-05-04	2015-05-04 14:57:17	Oxacillin~Penicillin~Erythromycin~Ciprofloxacin~		Chloramphenicol~	Coagulase Neg Staphylococcus
NICU	Blood	2015-05-04	2015-05-04 14:57:17	Oxacillin~Penicillin~Erythromycin~Ciprofloxacin~		Chloramphenicol~	Coagulase Neg Staphylococcus
AMEU	Urine	2015-05-06	2015-05-06 14:06:58	Nalidixic Acid~Norfloxacin~	Nitrofurantoin~		Escherichia coli
CAS	Urine	2015-01-30	2015-01-30 09:27:54	Cefuroxime (oral)~Nitrofurantoin~	Norfloxacin~		Klebsiella oxytoca
HCC	Urine	2015-02-09	2015-02-09 11:55:05	Nalidixic Acid~Norfloxacin~		Nitrofurantoin~	Escherichia coli
SOU	Urine	2015-02-09	2015-02-09 15:14:36	Nitrofurantoin~	Nalidixic Acid~	Norfloxacin~	Enterobacter agglomerans
	Urine	2015-02-12	2015-02-12 12:29:42				Streptococcus species
CLIN7	Urine	2015-02-13	2015-02-13 09:15:44		Nitrofurantoin~	Norfloxacin~	Klebsiella pneumoniae
AMEU	Blood	2015-02-13 16:46:00	2015-02-13 16:46:56			Nitrofurantoin~Norfloxacin~	Escherichia coli
AMEU	Blood	2015-02-13 16:46:00	2015-02-13 16:46:56			Nitrofurantoin~Norfloxacin~	Escherichia coli
C21	Swab - Origin Unknown	2015-02-16	2015-02-16 14:19:05	Ampicillin~		Cefotaxime~Imipenem~	Citrobacter diversus
	Urine	2015-02-18	2015-02-18 11:17:20	Cefotaxime~Nalidixic Acid~		Nitrofurantoin~Norfloxacin~	Klebsiella oxytoca
CLIN5	Urine	2015-02-19	2015-02-19 13:06:42	Nalidixic Acid~Norfloxacin~		Nitrofurantoin~	Klebsiella pneumoniae
B03	Blood Urine	2015-02-20	2015-02-20 15:41:09			Nitrofurantoin~Norfloxacin~	Escherichia coli
MAW		2015-02-23	2015-02-23 10:13:00	Ampicillin~		Gentamicin~Ciprofloxacin~Chloramphenicol~Tetracycline~Imipenem~	Citrobacter freundii
CLIN7	Urine	2015-02-23	2015-02-23 10:33:02	Nalidixic Acid~Nitrofurantoin~Norfloxacin~		Cefotaxime~	Klebsiella pneumoniae
AFC	Urine	2015-02-23	2015-02-23 16:19:15			Cefotaxime~Nalidixic Acid~Nitrofurantoin~Norfloxacin~	Klebsiella pneumoniae
CLIN7	Semen	2015-02-23	2015-02-23 16:41:35	Ampicillin~Gentamicin~Cefotaxime~Chloramphenicol~			Proteus vulgaris
CLIN5	Blood Urine	2015-02-26	2015-02-26 08:54:35	Nitrofurantoin~	Nalidixic Acid~	Cefotaxime~Norfloxacin~	Enterobacter agglomerans
G02	Blood	2015-02-27	2015-02-27 15:41:47	Tetracycline~		Gentamicin~Ciprofloxacin~Chloramphenicol~Imipenem~	Enterobacter cloacae
B02	Urine	2015-02-27	2015-02-27 15:51:22			Ampicillin~Nitrofurantoin~Norfloxacin~	Enterococcus species
AFC	Urine	2015-03-03	2015-03-03 11:01:50	Ampicillin~Norfloxacin~		Cefuroxime (oral)~Nitrofurantoin~	Escherichia coli
CC	Urine	2015-03-18	2015-03-18 11:03:54	Ampicillin~Nalidixic Acid~		Nitrofurantoin~Norfloxacin~	Klebsiella oxytoca
C22	Urine	2015-03-18	2015-03-18 15:19:15	Ampicillin~Cefotaxime~Nalidixic Acid~Norfloxacin~		Nitrofurantoin~	Escherichia coli
CLIN7	Urine	2015-03-20	2015-03-20 11:56:19	Ampicillin~Nalidixic Acid~		Nitrofurantoin~Norfloxacin~	Escherichia coli
AMEU	Blood Urine	2015-03-21	2015-03-21 11:26:28	Ampicillin~Nalidixic Acid~		Nitrofurantoin~Norfloxacin~	Pantoae agglomerans
MSW	Swab - Origin Unknown	2015-03-26	2015-03-26 10:10:27	Tetracycline~		Ampicillin~Gentamicin~Cefotaxime~Ciprofloxacin~Chloramphenicol~	Proteus mirabilis
MSW	Swab - Origin Unknown	2015-03-26	2015-03-26 10:10:27	Tetracycline~		Ampicillin~Gentamicin~Cefotaxime~Ciprofloxacin~Chloramphenicol~	Proteus mirabilis
C3S	Swab - Origin Unknown	2015-03-26	2015-03-26 15:15:35	Penicillin~		Oxacillin~Erythromycin~Chloramphenicol~Clindamycin~	Coagulase -tive Staphylococcus
B02	Urine	2015-03-24	2015-03-24 19:16:02	Ampicillin~		Gentamicin~Cefotaxime~Nalidixic Acid~Nitrofurantoin~Norfloxacin~	Enterobacter agglomerans
AMEU	Blood	2015-03-29	2015-03-29 16:44:17			Ampicillin~Nitrofurantoin~Norfloxacin~	Enterococcus species
AMEU	Blood	2015-03-29	2015-03-29 16:44:17			Ampicillin~Nitrofurantoin~Norfloxacin~	Enterococcus species
C21	Swab - Origin Unknown	2015-04-03	2015-04-03 09:57:39				Streptococcus pneumoniae
C21	Swab - Origin Unknown	2015-04-03	2015-04-03 09:57:39	Ampicillin~Gentamicin~Co-trimoxazole~Chloramphenicol~		Ciprofloxacin~	Escherichia coli
C21	Swab - Origin Unknown	2015-04-03	2015-04-03 09:57:39			Erythromycin~Chloramphenicol~	Streptococcus pneumoniae
C21	Swab - Origin Unknown	2015-04-03	2015-04-03 09:57:39				Streptococcus pneumoniae
AMEU	Blood Urine	2015-04-10	2015-04-10 15:41:35		Nitrofurantoin~	Ampicillin~Norfloxacin~	Enterococcus species
B03	Urine	2015-04-10	2015-04-10 17:13:28	Nalidixic Acid~Nitrofurantoin~Norfloxacin~			Enterobacter cloacae
A05	SPUTUM	2015-04-13	2015-04-13 11:51:30			Ceftazidime~Ciprofloxacin~Gentamicin~	Pseudomonas aeruginosa
	Swab - Origin Unknown	2015-04-13	2015-04-13 14:33:47	Ampicillin~Chloramphenicol~		Gentamicin~Cefotaxime~Ciprofloxacin~Co-trimoxazole~	Klebsiella oxytoca
G12	Swab - Origin Unknown	2015-04-15	2015-04-15 10:05:22	Oxacillin~		Chloramphenicol~Ciprofloxacin~	Coagulase -tive Staphylococcus
	Urine	2015-04-16	2015-04-16 14:37:34	Nalidixic Acid~		Nitrofurantoin~Norfloxacin~	Escherichia coli
AMEU	Urine	2015-04-21	2015-04-21 09:27:58	Tetracycline~Nalidixic Acid~Nitrofurantoin~Norfloxacin~		Imipenem~	Enterobacter aerogenes
C21	Swab - Origin Unknown	2015-04-21	2015-04-21 12:58:59	Gentamicin~Ciprofloxacin~Co-trimoxazole~Chloramphenicol~	Ampicillin~	Cefotaxime~	Proteus vulgaris
		2015-04-22	2015-04-22 15:27:57	Penicillin~Co-trimoxazole~		Oxacillin~Erythromycin~Tetracycline~Chloramphenicol~Ciprofloxacin~Ceftriaxone~	Coagulase -tive Staphylococcus
		2015-04-22	2015-04-22 15:27:57	Penicillin~Co-trimoxazole~		Oxacillin~Erythromycin~Tetracycline~Chloramphenicol~Ciprofloxacin~Ceftriaxone~	Coagulase -tive Staphylococcus
C3S	Swab - Origin Unknown	2015-05-08	2015-05-08 10:29:26	Penicillin~		Oxacillin~Erythromycin~Chloramphenicol~Ciprofloxacin~Clindamycin~	Staphylococcus aureus
A01	Urine	2015-05-15	2015-05-15 12:18:43	Nalidixic Acid~Norfloxacin~		Nitrofurantoin~	Enterobacter agglomerans
AFC	Urine	2015-05-18	2015-05-18 11:31:04			Nalidixic Acid~Nitrofurantoin~Norfloxacin~	Enterococcus species
G22	Swab - Wound	2015-05-18	2015-05-18 11:41:44	Penicillin~		Oxacillin~Erythromycin~Chloramphenicol~Ciprofloxacin~	Coagulase Neg Staphylococcus
G22	Swab - Wound	2015-05-18	2015-05-18 11:41:44	Ampicillin~	Gentamicin~	Cefotaxime~Ciprofloxacin~Chloramphenicol~	Enterobacter agglomerans
CLIN4	Swab - Origin Unknown	2015-02-27	2015-02-27 11:42:25	Penicillin~		Tetracycline~Chloramphenicol~Ciprofloxacin~	Staphylococcus aureus
AMEU	Urine	2015-03-05	2015-03-05 09:30:27	Ampicillin~Nalidixic Acid~Norfloxacin~		Nitrofurantoin~	Klebsiella pneumoniae
C3S	Swab - Origin Unknown	2015-03-05	2015-03-05 11:03:18			Gentamicin~Ciprofloxacin~Imipenem~	Pseudomonas species
AMEU	Urine	2015-03-05	2015-03-05 16:56:46			Ampicillin~Cefuroxime (oral)~Nitrofurantoin~Norfloxacin~	Enterococcus species
	SPUTUM	2015-03-06	2015-03-06 14:48:03	Ampicillin~Chloramphenicol~		Ciprofloxacin~	Klebsiella pneumoniae
C01	Swab - Origin Unknown	2015-03-10	2015-03-10 12:30:47	Ciprofloxacin~	Erythromycin~	Chloramphenicol~Cefotaxime~	Staphylococcus aureus
MICU	Blood	2015-03-19	2015-03-19 06:22:35	Ciprofloxacin~Gentamicin~		Ceftazidime~	Pseudomonas aeruginosa
MICU	Blood	2015-03-19	2015-03-19 06:22:35	Ciprofloxacin~Gentamicin~		Ceftazidime~	Pseudomonas aeruginosa
B12	Urine	2015-03-23	2015-03-23 16:06:58			Nitrofurantoin~Norfloxacin~Cefotaxime~	Coagulase -tive Staphylococcus
G22		2015-03-28	2015-03-28 17:35:41	Oxacillin~Penicillin~Erythromycin~Tetracycline~Chloramphenicol~		Vancomycin~	Staphylococcus aureus
CLIN5	Urine	2015-04-04	2015-04-04 13:48:08	Penicillin~Erythromycin~Norfloxacin~		Nitrofurantoin~	Enterobacter species
CLIN5	BRONCHIAL WASHING	2015-04-09	2015-04-09 10:22:04	Gentamicin~	Imipenem~	Ceftazidime~Ciprofloxacin~	Pseudomonas aeruginosa
CLIN7	Urine	2015-04-10	2015-04-10 09:26:05	Nalidixic Acid~	Ampicillin~Norfloxacin~	Nitrofurantoin~	Klebsiella pneumoniae
G12	Swab - Origin Unknown	2015-04-10	2015-04-10 11:15:36			Gentamicin~Cefotaxime~Ciprofloxacin~Chloramphenicol~	Proteus mirabilis
C01		2015-04-10	2015-04-10 13:04:01	Ampicillin~Co-trimoxazole~		Ciprofloxacin~Chloramphenicol~Ceftazidime~	Escherichia coli
MED	Blood Urine	2015-04-13	2015-04-13 10:25:30
	Swab - Origin Unknown	2015-04-14	2015-04-14 12:17:03	Co-trimoxazole~		Oxacillin~Tetracycline~Chloramphenicol~Ciprofloxacin~Cefotaxime~	Staphylococcus aureus
AMEU	Stools	2015-04-16	2015-04-16 05:37:36
AMEU	Stools	2015-04-16	2015-04-16 05:37:36	Nalidixic Acid~Norfloxacin~		Nitrofurantoin~	Klebsiella oxytoca
AMEU	Stools	2015-04-16	2015-04-16 05:37:36
AMEU	Stools	2015-04-16	2015-04-16 05:37:36	Nalidixic Acid~Norfloxacin~		Nitrofurantoin~	Klebsiella oxytoca
AMEU	Urine	2015-04-20	2015-04-20 08:54:54	Nalidixic Acid~Nitrofurantoin~Norfloxacin~		Imipenem~	Pantoae agglomerans
C01	Swab - Origin Unknown	2015-04-21	2015-04-21 13:55:20	Ampicillin~Gentamicin~Ciprofloxacin~		Chloramphenicol~Imipenem~	Citrobacter freundii
MAW	SPUTUM	2015-04-22	2015-04-22 08:46:45			Erythromycin~Tetracycline~	Moraxella catarrhalis
MAW	SPUTUM	2015-04-22	2015-04-22 08:46:45				Haemophilus influenzae
MAW	SPUTUM	2015-04-22	2015-04-22 08:46:45	Co-trimoxazole~Chloramphenicol~Tetracycline~			Haemophilus paraphrophilus
	Blood	2015-08-17	2015-08-17 06:57:26	Ampicillin~Co-trimoxazole~		Gentamicin~Ciprofloxacin~Chloramphenicol~Ceftazidime~Imipenem~	Klebsiella pneumoniae
G02	Swab - Origin Unknown	2015-08-18	2015-08-18 09:08:06	Gentamicin~		Ciprofloxacin~	Pseudomonas species
G02	Swab - Origin Unknown	2015-08-18	2015-08-18 09:08:06			Gentamicin~Ciprofloxacin~Chloramphenicol~	Escherichia coli
C21	Swab - Wound	2015-08-20	2015-08-20 09:41:04			Ciprofloxacin~Gentamicin~	Pseudomonas aeruginosa
NICU	Blood	2015-08-21	2015-08-21 14:58:27	Ampicillin~Gentamicin~Ciprofloxacin~		Chloramphenicol~	Escherichia coli
NICU	Blood	2015-08-21	2015-08-21 14:58:27	Ampicillin~Gentamicin~Ciprofloxacin~		Chloramphenicol~	Escherichia coli
A01	SPUTUM	2015-08-25	2015-08-25 09:02:49			Tetracycline~	Moraxella catarrhalis
G12	Swab - Origin Unknown	2015-08-27	2015-08-27 10:01:47	Ciprofloxacin~Gentamicin~			Pseudomonas aeruginosa
G22	Swab - Wound	2015-08-27	2015-08-27 11:50:28		Chloramphenicol~	Gentamicin~Ciprofloxacin~	Proteus species
C22		2015-09-01	2015-09-01 17:21:08	Gentamicin~Ciprofloxacin~		Chloramphenicol~	Escherichia coli
AMEU	Urine	2015-09-01	2015-09-01 19:21:08			Norfloxacin~Ceftriaxone~	Klebsiella pneumoniae
C21	Swab - Wound	2015-09-02 19:49:00	2015-09-02 19:52:12	Gentamicin~Ciprofloxacin~Chloramphenicol~		Imipenem~	Acinetobacter species
CLIN4	Blood Urine	2015-09-03 13:04:00	2015-09-03 13:06:55			Norfloxacin~Ceftriaxone~	Enterococcus faecalis
	SPUTUM	2015-09-10	2015-09-10 11:08:31	Co-trimoxazole~		Tetracycline~Ceftriaxone~	Moraxella catarrhalis
	Swab - Origin Unknown	2015-09-10	2015-09-10 14:53:26	Ciprofloxacin~Gentamicin~		Imipenem~	Pseudomonas species
NICU	Blood	2015-09-14	2015-09-14 14:22:46			Norfloxacin~	Escherichia coli
NICU	Blood	2015-09-14	2015-09-14 15:24:09	Gentamicin~Ciprofloxacin~Co-trimoxazole~Ceftriaxone~	Ceftazidime~	Nitrofurantoin~Imipenem~Amikacin~	Klebsiella pneumoniae
G01	Urine	2015-09-15	2015-09-15 09:09:53	Ampicillin~Norfloxacin~	Imipenem~		Klebsiella pneumoniae
CLIN7	Urine	2015-09-16	2015-09-16 14:30:07	Ampicillin~Norfloxacin~		Imipenem~	Escherichia coli
AIDC	SPUTUM	2015-09-18	2015-09-18 11:04:16	Co-trimoxazole~Tetracycline~		Ceftriaxone~	Moraxella catarrhalis
G01	Swab - Wound	2015-09-23	2015-09-23 14:29:31	Penicillin~Cefoxitin Screen~Erythromycin~Ciprofloxacin~	Clindamycin~Cefotaxime~	Chloramphenicol~	Staphylococcus aureus
AMEU	Urine	2015-09-24	2015-09-24 14:22:56	Ciprofloxacin~Tetracycline~		Ampicillin~Nitrofurantoin~	Enterococcus faecalis
G21	Swab - Origin Unknown	2015-09-26	2015-09-26 09:43:32	Gentamicin~Co-trimoxazole~Ceftriaxone~	Ceftazidime~	Ciprofloxacin~Imipenem~	Escherichia coli
G01	Swab - Wound	2015-05-20	2015-05-20 12:01:32	Ampicillin~Cefotaxime~Chloramphenicol~		Gentamicin~Ciprofloxacin~	Proteus mirabilis
	Swab - Origin Unknown	2015-05-21	2015-05-21 14:22:49				Haemophilus influenzae
	Swab - Origin Unknown	2015-05-21	2015-05-21 14:22:49			Gentamicin~Ciprofloxacin~	Acinetobacter species
	Swab - Origin Unknown	2015-05-21	2015-05-21 14:22:49				Haemophilus influenzae
	Swab - Origin Unknown	2015-05-21	2015-05-21 14:22:49		Ampicillin~	Chloramphenicol~	Haemophilus influenzae
	Swab - Origin Unknown	2015-05-21	2015-05-21 14:22:49				Haemophilus influenzae
E01	SPUTUM	2015-05-23	2015-05-23 14:52:48	Ampicillin~		Gentamicin~Cefotaxime~Ciprofloxacin~Chloramphenicol~	Klebsiella pneumoniae
A07	Urine	2015-05-27	2015-05-27 12:25:06	Norfloxacin~		Nitrofurantoin~	Coagulase Neg Staphylococcus
E02	SPUTUM	2015-05-28	2015-05-28 07:52:15	Ampicillin~	Ciprofloxacin~	Gentamicin~Cefotaxime~Chloramphenicol~	Klebsiella pneumoniae
A01	Swab - Vaginal	2015-05-29	2015-05-29 11:12:18
MICU	Swab - Eye	2015-06-01	2015-06-01 11:35:01			Ciprofloxacin~Gentamicin~	Pseudomonas aeruginosa
MICU	Swab - Eye	2015-06-01	2015-06-01 11:35:01			Ciprofloxacin~Gentamicin~	Pseudomonas aeruginosa
AIDC	SPUTUM	2015-06-04	2015-06-04 09:07:10				Moraxella catarrhalis
AMEU	Urine	2015-06-04	2015-06-04 10:21:33	Cefotaxime/Ceftriazone~Chloramphenicol~Erythromycin~			Streptococcus species
AMEU	Urine	2015-06-04	2015-06-04 10:21:33	Oxacillin~Penicillin~Erythromycin~Ciprofloxacin~		Chloramphenicol~Clindamycin~	Coagulase Neg Staphylococcus
E02	Blood	2015-06-08	2015-06-08 12:18:27
E02	Blood	2015-06-08	2015-06-08 12:18:27
E02	Blood	2015-06-08	2015-06-08 12:18:27	Oxacillin~		Chloramphenicol~Ciprofloxacin~Clindamycin~	Staphylococcus aureus
E02	Blood	2015-06-08	2015-06-08 12:18:27	Oxacillin~		Chloramphenicol~Ciprofloxacin~Clindamycin~	Staphylococcus aureus
A05	Urine	2015-06-11	2015-06-11 09:16:43	Nalidixic Acid~Norfloxacin~		Nitrofurantoin~	Enterobacter species
A05	Urine	2015-06-11	2015-06-11 09:16:43	Nalidixic Acid~Norfloxacin~		Nitrofurantoin~	Enterobacter species
AIDC	SPUTUM	2015-06-11	2015-06-11 11:23:55			Erythromycin~	Moraxella catarrhalis
AIDC	SPUTUM	2015-06-11	2015-06-11 11:23:55	Penicillin~	Erythromycin~	Vancomycin~Cefoxitin~Chloramphenicol~Clindamycin~Cefotaxime~	Staphylococcus aureus
AFC	Blood	2015-06-12	2015-06-12 08:50:10			Nitrofurantoin~Norfloxacin~	Streptococcus species
G22		2015-06-15	2015-06-15 07:50:51			Gentamicin~Cefotaxime~Ciprofloxacin~Chloramphenicol~	Escherichia coli
CLIN4	Swab - Origin Unknown	2015-06-15	2015-06-15 08:46:37	Gentamicin~Ciprofloxacin~Chloramphenicol~			Escherichia coli
CLIN4	Swab - Origin Unknown	2015-06-15	2015-06-15 08:46:37			Gentamicin~Ciprofloxacin~Chloramphenicol~Imipenem~	Klebsiella species
E02	SPUTUM	2015-06-16	2015-06-16 07:06:54			Ceftazidime~Ciprofloxacin~Gentamicin~	Pseudomonas species
A01		2015-01-06 10:47:00	2015-01-06 10:49:43	Ampicillin~		Gentamicin~Tetracycline~Ceftazidime~Imipenem~	Escherichia coli
E12	Urine	2015-01-06	2015-01-06 11:52:45	Cefotaxime~		Cefuroxime (oral)~Nitrofurantoin~Norfloxacin~	Escherichia coli
CLIN7	Urine	2015-01-09	2015-01-09 14:23:52	Co-trimoxazole~Norfloxacin~		Nitrofurantoin~Ceftriaxone~	Staphylococcus aureus
FSW	Swab - Wound	2015-01-10	2015-01-10 19:29:42				Streptococcus pneumoniae
FSW	Swab - Wound	2015-01-10	2015-01-10 19:29:42			Penicillin~Erythromycin~	Streptococcus pneumoniae
MAW	Swab - Origin Unknown	2015-01-13	2015-01-13 09:15:29	Ampicillin~Gentamicin~Tetracycline~		Ceftazidime~Imipenem~	Klebsiella species
E22	SPUTUM	2015-01-13	2015-01-13 09:30:23	Ampicillin~Gentamicin~Co-trimoxazole~Tetracycline~		Ceftazidime~	Klebsiella pneumoniae
G12	Blood	2015-01-13	2015-01-13 12:00:33	Ceftazidime~		Gentamicin~	Pseudomonas species
G21		2015-01-17	2015-01-17 16:00:35	Ampicillin~Gentamicin~Chloramphenicol~		Cefotaxime~Imipenem~	Escherichia coli
MAW	Blood	2015-01-21	2015-01-21 08:58:13	Ampicillin~Gentamicin~Cefotaxime~Co-trimoxazole~		Imipenem~	Klebsiella pneumoniae
MAW		2015-01-21	2015-01-21 09:45:15	Penicillin~		Oxacillin~Erythromycin~Tetracycline~	Staphylococcus aureus
MED	Stools	2015-01-22	2015-01-22 11:25:52		Cefuroxime (oral)~Nitrofurantoin~	Norfloxacin~	Enterobacter agglomerans
MED	Stools	2015-01-22	2015-01-22 11:25:52		Cefuroxime (oral)~Nitrofurantoin~	Norfloxacin~	Enterobacter agglomerans
MICU	Blood	2015-02-03	2015-02-03 14:58:35	Ceftazidime~Gentamicin~Cefotaxime~Norfloxacin~			Pseudomonas aeruginosa
CC	Urine	2015-02-06	2015-02-06 12:23:49	Nalidixic Acid~Norfloxacin~		Nitrofurantoin~	Escherichia coli
CC	Urine	2015-02-06	2015-02-06 12:23:49	Nalidixic Acid~Norfloxacin~		Nitrofurantoin~	Escherichia coli
MAW	Urine	2015-02-12	2015-02-12 09:14:02	Gentamicin~Ciprofloxacin~Co-trimoxazole~Tetracycline~Ceftazidime~		Chloramphenicol~Imipenem~	Klebsiella pneumoniae
MAW	Urine	2015-02-12	2015-02-12 09:14:02	Nalidixic Acid~Norfloxacin~		Nitrofurantoin~	Klebsiella pneumoniae
MAW	Urine	2015-02-12	2015-02-12 09:14:02	Gentamicin~Ciprofloxacin~Co-trimoxazole~Tetracycline~Ceftazidime~		Chloramphenicol~Imipenem~	Klebsiella pneumoniae
MAW	Urine	2015-02-12	2015-02-12 09:14:02	Nalidixic Acid~Norfloxacin~		Nitrofurantoin~	Klebsiella pneumoniae
CLIN7	Semen	2015-02-12	2015-02-12 09:57:56	Ampicillin~Gentamicin~Cefotaxime~Ciprofloxacin~		Chloramphenicol~	Citrobacter diversus
CLIN7	Urine	2015-02-13	2015-02-13 11:31:33	Nitrofurantoin~Norfloxacin~		Cefotaxime~	Enterobacter agglomerans
B02	Urine	2015-02-13	2015-02-13 12:31:50			Nitrofurantoin~Norfloxacin~	Enterococcus species
AMEU	Urine	2015-02-16 21:44:00	2015-02-16 21:44:57			Nitrofurantoin~Norfloxacin~	Pantoae agglomerans
G12	Swab - Origin Unknown	2015-02-17	2015-02-17 15:39:56	Ampicillin~Chloramphenicol~		Gentamicin~Ciprofloxacin~Imipenem~	Proteus vulgaris
E02	Blood	2015-02-18	2015-02-18 14:05:49	Gentamicin~Ciprofloxacin~Co-trimoxazole~		Ceftazidime~	Acinetobacter species
	Swab - Wound	2015-02-19 13:51:00	2015-02-19 13:51:57				Salmonella species
MSW	Swab - Origin Unknown	2015-02-20	2015-02-20 09:18:18			Ciprofloxacin~Gentamicin~Imipenem~	Pseudomonas aeruginosa
	Swab - Origin Unknown	2015-02-24	2015-02-24 14:20:19	Oxacillin~Erythromycin~Tetracycline~Ciprofloxacin~		Chloramphenicol~	Coagulase -tive Staphylococcus
AMEU	Urine	2015-02-08	2015-02-08 16:45:36			Nitrofurantoin~	Coagulase -tive Staphylococcus
AMEU	Urine	2015-02-08	2015-02-08 16:45:36			Nitrofurantoin~	Coagulase -tive Staphylococcus
C03	Blood Urine	2015-02-08	2015-02-08 17:14:00			Nalidixic Acid~Norfloxacin~	Klebsiella oxytoca
MICU	Urine	2015-02-14	2015-02-14 17:47:14			Ceftazidime~Ciprofloxacin~Gentamicin~	Pseudomonas aeruginosa
MICU	Urine	2015-02-14	2015-02-14 17:47:14			Ceftazidime~Ciprofloxacin~Gentamicin~	Pseudomonas aeruginosa
CLIN5	Urine	2015-02-16	2015-02-16 09:11:47			Nalidixic Acid~Nitrofurantoin~Norfloxacin~	Enterobacter agglomerans
NICU	Blood	2015-02-16 22:01:00	2015-02-16 22:01:35	Ampicillin~Gentamicin~Cefotaxime~Co-trimoxazole~Chloramphenicol~		Ciprofloxacin~	Enterobacter aerogenes
AMEU	Blood	2015-02-18	2015-02-18 06:31:08			Cefotaxime~Nitrofurantoin~Norfloxacin~	Citrobacter diversus
AMEU	Urine	2015-02-20	2015-02-20 03:49:22	Cephalothin~		Nitrofurantoin~Norfloxacin~	Enterococcus species
DENTC	Swab - Origin Unknown	2015-02-24	2015-02-24 10:15:19	Ampicillin~Ciprofloxacin~Chloramphenicol~Tetracycline~		Imipenem~	Enterobacter agglomerans
DENTC	Swab - Origin Unknown	2015-02-24	2015-02-24 10:15:19			Erythromycin~Tetracycline~Chloramphenicol~	Streptococcus species
NICU	Blood	2015-02-26	2015-02-26 08:24:14		Erythromycin~	Penicillin~Chloramphenicol~	Enterococcus species
E21	Swab - Wound	2015-03-03 19:58:00	2015-03-03 19:58:57			Chloramphenicol~Erythromycin~	Streptococcus species
AMEU	Urine	2015-03-05	2015-03-05 16:51:31	Nalidixic Acid~Nitrofurantoin~		Gentamicin~Norfloxacin~	Enterobacter agglomerans
B02	Urine	2015-03-14	2015-03-14 05:17:08	Ampicillin~Nalidixic Acid~Norfloxacin~		Cefotaxime~Cefuroxime (oral)~Nitrofurantoin~	Klebsiella oxytoca
AFC	Swab - Vaginal	2015-03-16	2015-03-16 15:00:42	Ampicillin~Nalidixic Acid~		Gentamicin~Cefotaxime~Norfloxacin~	Citrobacter freundii
C03	Swab - Vaginal	2015-03-16	2015-03-16 15:16:55	Penicillin~Chloramphenicol~		Erythromycin~Ciprofloxacin~	Staphylococcus aureus
	Blood	2015-03-19	2015-03-19 13:34:13	Ampicillin~Cefotaxime~Ciprofloxacin~		Gentamicin~Chloramphenicol~	Enterobacter cloacae
	Blood	2015-03-19	2015-03-19 13:34:13	Ampicillin~Cefotaxime~Ciprofloxacin~		Gentamicin~Chloramphenicol~	Enterobacter cloacae
	Blood	2015-03-19	2015-03-19 17:18:32	Penicillin~Ciprofloxacin~		Oxacillin~Erythromycin~Chloramphenicol~Clindamycin~	Coagulase -tive Staphylococcus
	Blood	2015-03-19	2015-03-19 17:18:32	Penicillin~Ciprofloxacin~		Oxacillin~Erythromycin~Chloramphenicol~Clindamycin~	Coagulase -tive Staphylococcus
C21	Swab - Origin Unknown	2015-03-24	2015-03-24 11:48:30			Ceftazidime~Ciprofloxacin~Gentamicin~Imipenem~	Pseudomonas species
C03	Swab - Origin Unknown	2015-03-25	2015-03-25 14:14:18	Ciprofloxacin~Chloramphenicol~		Ampicillin~Gentamicin~Tetracycline~Imipenem~	Klebsiella pneumoniae
C03	Swab - Origin Unknown	2015-03-25	2015-03-25 14:14:18	Ampicillin~Chloramphenicol~Tetracycline~		Gentamicin~Ciprofloxacin~Ceftazidime~	Escherichia coli
MICU	Blood	2015-03-25	2015-03-25 19:58:58				Salmonella typhi
MICU	Blood	2015-03-25	2015-03-25 19:58:58	Ampicillin~Chloramphenicol~		Cefotaxime~Ciprofloxacin~Tetracycline~	Salmonella typhi
G02		2015-05-07	2015-05-07 10:58:31	Ampicillin~Gentamicin~Ciprofloxacin~		Chloramphenicol~	Proteus mirabilis
G02		2015-05-07	2015-05-07 10:58:31	Ampicillin~Gentamicin~Ciprofloxacin~		Chloramphenicol~	Klebsiella oxytoca
G22	Blood	2015-05-11	2015-05-11 08:59:11	Penicillin~Erythromycin~		Oxacillin~Vancomycin~Chloramphenicol~Ciprofloxacin~Ceftriaxone~	Staphylococcus aureus
G22	Blood	2015-05-11	2015-05-11 08:59:11	Penicillin~Erythromycin~		Oxacillin~Vancomycin~Chloramphenicol~Ciprofloxacin~Ceftriaxone~	Staphylococcus aureus
A05	SPUTUM	2015-05-11	2015-05-11 13:13:59				Haemophilus influenzae
A05	SPUTUM	2015-05-11	2015-05-11 13:13:59			Ciprofloxacin~Chloramphenicol~	Candida albicans
A05	SPUTUM	2015-05-11	2015-05-11 13:13:59				Haemophilus influenzae
E12	SPUTUM	2015-05-12	2015-05-12 09:03:34		Ceftazidime~	Ciprofloxacin~Gentamicin~	Pseudomonas aeruginosa
MICU	Blood	2015-05-16	2015-05-16 12:13:36			Ceftazidime~Ciprofloxacin~Gentamicin~	Pseudomonas aeruginosa
MICU	Blood	2015-05-16	2015-05-16 12:13:36			Ceftazidime~Ciprofloxacin~Gentamicin~	Pseudomonas aeruginosa
MICU	Blood	2015-05-16	2015-05-16 12:13:36			Ceftazidime~Ciprofloxacin~Gentamicin~	Pseudomonas aeruginosa
PICU	Urine	2015-05-18	2015-05-18 10:43:14		Nitrofurantoin~	Nalidixic Acid~Norfloxacin~	Klebsiella species
E11	SPUTUM	2015-05-21	2015-05-21 12:21:27	Ampicillin~		Gentamicin~Cefotaxime~Ciprofloxacin~Chloramphenicol~	Klebsiella pneumoniae
A05	Ascitic Fluid	2015-05-22	2015-05-22 14:44:55	Ampicillin~Ciprofloxacin~		Gentamicin~Cefotaxime~Chloramphenicol~	Escherichia coli
A07	Urine	2015-05-27	2015-05-27 14:41:55	Nalidixic Acid~Norfloxacin~		Nitrofurantoin~	Escherichia coli
MICU		2015-05-28	2015-05-28 19:17:44	Ciprofloxacin~Gentamicin~Cefotaxime/Ceftriazone~		Imipenem~	Acinetobacter species
MICU		2015-05-29	2015-05-29 23:00:53	Nalidixic Acid~Nitrofurantoin~Norfloxacin~		Imipenem~	Citrobacter diversus
MICU		2015-05-29	2015-05-29 23:00:53	Ampicillin~Ciprofloxacin~		Gentamicin~	Klebsiella species
MICU		2015-05-29	2015-05-29 23:00:53	Nalidixic Acid~Nitrofurantoin~Norfloxacin~		Imipenem~	Citrobacter diversus
MICU		2015-05-29	2015-05-29 23:00:53	Ampicillin~Ciprofloxacin~		Gentamicin~	Klebsiella species
E11	Stools	2015-05-30	2015-05-30 18:47:05				Salmonella species
E11	Stools	2015-05-30	2015-05-30 18:47:05	Cefotaxime~Ciprofloxacin~Chloramphenicol~Nalidixic Acid~		Imipenem~	Salmonella species
	Urine	2015-06-01	2015-06-01 08:55:41	Nalidixic Acid~		Nitrofurantoin~Norfloxacin~	Enterobacter agglomerans
B03	Swab - Origin Unknown	2015-06-02	2015-06-02 16:25:22	Ampicillin~Gentamicin~Cefotaxime~Ciprofloxacin~Chloramphenicol~Ceftazidime~			Klebsiella pneumoniae
G12	Swab - Origin Unknown	2015-06-17	2015-06-17 14:51:59	Chloramphenicol~		Gentamicin~Cefotaxime~Ciprofloxacin~	Enterobacter cloacae
E22	Urine	2015-06-18	2015-06-18 14:26:39	Nalidixic Acid~Nitrofurantoin~Norfloxacin~			Enterobacter species
C22	Swab - Origin Unknown	2015-06-18	2015-06-18 14:31:23	Cefotaxime~Ceftazidime~		Ciprofloxacin~	Klebsiella species
C3S	Swab - Origin Unknown	2015-06-19	2015-06-19 11:09:46			Cefoxitin~Erythromycin~Chloramphenicol~Cefotaxime~	Staphylococcus aureus
D11	Blood	2015-06-20	2015-06-20 19:34:53	Gentamicin~Cefotaxime~Ciprofloxacin~Ceftazidime~		Chloramphenicol~	Klebsiella pneumoniae
D11	Blood	2015-06-20	2015-06-20 19:34:53	Gentamicin~Cefotaxime~Ciprofloxacin~Ceftazidime~		Chloramphenicol~	Klebsiella pneumoniae
AFC	Blood	2015-06-22	2015-06-22 13:30:41	Nalidixic Acid~Nitrofurantoin~Norfloxacin~			Citrobacter species
AFC	SPUTUM	2015-06-24	2015-06-24 09:40:19				Candida albicans
AFC	Urine	2015-06-24	2015-06-24 11:51:45			Nalidixic Acid~Nitrofurantoin~Norfloxacin~	Escherichia coli
B02	Urine	2015-06-26	2015-06-26 11:29:12	Nalidixic Acid~		Cefotaxime~Nitrofurantoin~Norfloxacin~	Escherichia coli
D11	Blood	2015-06-27	2015-06-27 17:18:32	Penicillin~Erythromycin~Chloramphenicol~Ciprofloxacin~Ceftriaxone~			Streptococcus species
D11	Blood	2015-06-27	2015-06-27 17:18:32	Penicillin~Erythromycin~Chloramphenicol~Ciprofloxacin~Ceftriaxone~			Streptococcus species
MAW	SPUTUM	2015-07-02	2015-07-02 11:05:46				Moraxella catarrhalis
E02	Blood Urine	2015-07-04	2015-07-04 16:52:54			Nalidixic Acid~Norfloxacin~	Klebsiella pneumoniae
G02		2015-07-06	2015-07-06 10:55:38	Oxacillin~Penicillin~Ciprofloxacin~	Erythromycin~	Chloramphenicol~Clindamycin~	Staphylococcus aureus
C3S	Swab - Origin Unknown	2015-01-05	2015-01-05 13:26:17	Ampicillin~Tetracycline~		Gentamicin~Ceftazidime~Imipenem~	Proteus species
G21	Swab - Origin Unknown	2015-01-08	2015-01-08 13:50:44	Ampicillin~Gentamicin~Tetracycline~Ceftazidime~		Imipenem~	Klebsiella pneumoniae
NICU	Blood	2015-01-09	2015-01-09 19:36:06	Oxacillin~Penicillin~Erythromycin~Ceftriaxone~		Vancomycin~Tetracycline~	Coagulase -tive Staphylococcus
G12	Swab - Origin Unknown	2015-01-12	2015-01-12 11:02:30	Ampicillin~Gentamicin~Tetracycline~Ceftazidime~		Imipenem~	Proteus species
G22	Stools	2015-01-12	2015-01-12 14:49:47	Ampicillin~Gentamicin~Tetracycline~Ceftazidime~		Imipenem~	Klebsiella species
G22	Stools	2015-01-12	2015-01-12 14:49:47	Ampicillin~Gentamicin~Tetracycline~Ceftazidime~		Imipenem~	Klebsiella species
C02	Urine	2015-01-23	2015-01-23 18:46:26		Nitrofurantoin~	Cefuroxime (oral)~Norfloxacin~	Enterobacter agglomerans
B02	Urine	2015-01-27	2015-01-27 06:17:13			Cefuroxime (oral)~Nitrofurantoin~Norfloxacin~	Citrobacter diversus
	Urine	2015-01-27	2015-01-27 10:43:00	Cefuroxime (oral)~Norfloxacin~		Nitrofurantoin~	Enterobacter agglomerans
AMEU	Urine	2015-01-27	2015-01-27 18:23:50		Norfloxacin~	Nitrofurantoin~	Enterococcus faecalis
C23	Urine	2015-02-03	2015-02-03 15:26:10	Penicillin~Norfloxacin~		Nitrofurantoin~	Enterococcus species
NICU	Blood	2015-02-05	2015-02-05 17:51:08	Gentamicin~Cefotaxime~Tetracycline~		Imipenem~	Klebsiella pneumoniae
CLIN7	Urine	2015-02-06	2015-02-06 10:32:40	Nitrofurantoin~		Nalidixic Acid~Norfloxacin~	Escherichia coli
CLIN7		2015-02-09	2015-02-09 11:12:36			Cefotaxime~Chloramphenicol~	Streptococcus species
E21	PLEURAL FLUID	2015-02-10	2015-02-10 10:11:22			Oxacillin~Penicillin~Erythromycin~Co-trimoxazole~Ciprofloxacin~	Staphylococcus aureus
AMEU	Urine	2015-02-10	2015-02-10 14:56:38				Streptococcus species
G02		2015-02-12	2015-02-12 14:35:45			Gentamicin~Imipenem~	Pseudomonas aeruginosa
G02		2015-02-12	2015-02-12 14:35:45	Ampicillin~Cefotaxime~Chloramphenicol~Tetracycline~		Gentamicin~Imipenem~	Proteus mirabilis
E21	Blood	2015-02-18	2015-02-18 11:40:13	Ampicillin~Gentamicin~Cefotaxime~Ciprofloxacin~Co-trimoxazole~Ceftazidime~		Chloramphenicol~	Escherichia coli
MICU	Blood Urine	2015-02-18	2015-02-18 15:11:28			Ceftazidime~Ciprofloxacin~Gentamicin~	Pseudomonas aeruginosa
AFC	Blood Urine	2015-02-19	2015-02-19 15:56:32			Nitrofurantoin~Norfloxacin~	Enterococcus species
C21	Swab - Origin Unknown	2015-02-23	2015-02-23 16:09:41	Gentamicin~Ciprofloxacin~		Imipenem~	Acinetobacter species
G12	Swab - Origin Unknown	2015-02-25	2015-02-25 11:06:59			Oxacillin~Erythromycin~Tetracycline~Chloramphenicol~Ciprofloxacin~	Coagulase -tive Staphylococcus
C03	SPUTUM	2015-04-23	2015-04-23 12:51:58				Haemophilus influenzae
C03	SPUTUM	2015-04-23	2015-04-23 12:51:58	Co-trimoxazole~			Moraxella catarrhalis
C03	SPUTUM	2015-04-23	2015-04-23 12:51:58				Haemophilus influenzae
C03	SPUTUM	2015-04-23	2015-04-23 12:51:58	Chloramphenicol~	Tetracycline~	Co-trimoxazole~	Haemophilus influenzae
G12	Swab - Wound	2015-04-24	2015-04-24 11:12:19	Co-trimoxazole~		Oxacillin~Penicillin~Erythromycin~Chloramphenicol~Ciprofloxacin~	Staphylococcus aureus
G12	Swab - Wound	2015-04-24	2015-04-24 11:14:51	Gentamicin~Ciprofloxacin~Co-trimoxazole~Chloramphenicol~			Klebsiella pneumoniae
C02		2015-04-24	2015-04-24 14:05:40			Gentamicin~Ciprofloxacin~Chloramphenicol~Cefuroxime (oral)~Ceftazidime~	Escherichia coli
AMEU	Urine	2015-04-24	2015-04-24 14:15:30			Nitrofurantoin~Norfloxacin~	Escherichia coli
E02	Blood Urine	2015-04-25	2015-04-25 11:11:05	Norfloxacin~	Nitrofurantoin~	Imipenem~	Klebsiella oxytoca
G02		2015-04-26	2015-04-26 13:26:53	Oxacillin~Penicillin~Erythromycin~Ciprofloxacin~Cefotaxime~		Chloramphenicol~	Staphylococcus aureus
G02		2015-04-26	2015-04-26 13:26:53	Ampicillin~Gentamicin~Cefotaxime~Chloramphenicol~		Ciprofloxacin~	Klebsiella pneumoniae
G21	Swab - Origin Unknown	2015-04-28	2015-04-28 12:52:48		Chloramphenicol~	Gentamicin~Ciprofloxacin~	Enterobacter agglomerans
G21	Swab - Origin Unknown	2015-04-28	2015-04-28 12:52:48		Chloramphenicol~	Gentamicin~Ciprofloxacin~	Enterobacter agglomerans
AMEU	Urine	2015-05-02	2015-05-02 16:43:01			Ceftazidime~Ciprofloxacin~Gentamicin~	Pseudomonas species
AMEU	Urine	2015-05-02	2015-05-02 16:43:01			Ceftazidime~Ciprofloxacin~Gentamicin~	Pseudomonas species
AMEU	Urine	2015-05-02	2015-05-02 16:43:01			Ceftazidime~Ciprofloxacin~Gentamicin~	Pseudomonas species
C21	Swab - Origin Unknown	2015-05-04	2015-05-04 15:23:24	Ciprofloxacin~Chloramphenicol~		Gentamicin~	Proteus vulgaris
CLIN6	Swab - Ear	2015-05-08	2015-05-08 09:25:29			Ceftazidime~Ciprofloxacin~Gentamicin~	Pseudomonas aeruginosa
D11	Blood	2015-05-08	2015-05-08 09:59:07	Gentamicin~Chloramphenicol~		Ciprofloxacin~	Escherichia coli
D11	Blood	2015-05-08	2015-05-08 09:59:07	Gentamicin~Chloramphenicol~		Ciprofloxacin~	Escherichia coli
D01	Blood	2015-05-11	2015-05-11 15:50:30			Gentamicin~Ciprofloxacin~Chloramphenicol~	Escherichia coli
D01	Blood	2015-05-11	2015-05-11 15:50:30			Gentamicin~Ciprofloxacin~Chloramphenicol~	Escherichia coli
PICU	Blood	2015-05-13	2015-05-13 15:02:23	Oxacillin~Penicillin~Erythromycin~Chloramphenicol~Ciprofloxacin~Ceftriaxone~		Vancomycin~	Coagulase Neg Staphylococcus
PICU	Blood	2015-05-13	2015-05-13 15:02:23	Ampicillin~Chloramphenicol~		Ciprofloxacin~	Escherichia coli
G02	Swab - Wound	2015-05-03	2015-05-03 12:36:41	Gentamicin~Cefotaxime~Ciprofloxacin~Tetracycline~		Imipenem~	Klebsiella pneumoniae
	Swab - Origin Unknown	2015-05-04	2015-05-04 14:48:30	Ciprofloxacin~		Gentamicin~Chloramphenicol~	Enterobacter agglomerans
	Stools	2015-05-05	2015-05-05 10:19:51				Shigella species
	Stools	2015-05-05	2015-05-05 10:19:51			Ampicillin~Cefotaxime~Chloramphenicol~Ceftazidime~	Shigella species
AMEU	Blood	2015-05-06 06:44:00	2015-05-06 06:44:40	Nalidixic Acid~Nitrofurantoin~		Norfloxacin~	Escherichia coli
CLIN5	SPUTUM	2015-05-07	2015-05-07 08:57:24				Haemophilus influenzae
CLIN5	SPUTUM	2015-05-07	2015-05-07 08:57:24	Ampicillin~		Chloramphenicol~Tetracycline~	Haemophilus influenzae
CLIN4	Urine	2015-05-07	2015-05-07 10:49:34	Nalidixic Acid~Norfloxacin~		Nitrofurantoin~	Pantoae agglomerans
PICU	Urine	2015-05-12	2015-05-12 15:45:10	Nitrofurantoin~		Norfloxacin~	Enterobacter cloacae
G21	Swab - Origin Unknown	2015-05-13	2015-05-13 19:55:31	Ceftazidime~	Gentamicin~	Ciprofloxacin~	Pseudomonas aeruginosa
A05	Swab - Origin Unknown	2015-05-17	2015-05-17 17:18:41	Penicillin~	Ciprofloxacin~	Oxacillin~Erythromycin~Chloramphenicol~	Coagulase Neg Staphylococcus
MICU	Blood	2015-05-22	2015-05-22 11:59:53			Ceftazidime~Ciprofloxacin~Gentamicin~	Pseudomonas aeruginosa
HCC	SPUTUM	2015-05-23 07:45:00	2015-05-23 07:46:21				Candida albicans
G12	Swab - Origin Unknown	2015-05-25	2015-05-25 10:44:31			Penicillin~Cefotaxime/Ceftriazone~Chloramphenicol~Erythromycin~	Streptococcus species
A05	Blood	2015-05-26 15:23:00	2015-05-26 15:24:02				Salmonella typhi
A05	Blood	2015-05-26 15:23:00	2015-05-26 15:24:02	Ampicillin~Gentamicin~Ciprofloxacin~			Salmonella typhi
A05	Blood	2015-05-26 15:23:00	2015-05-26 15:24:02				Salmonella typhi
A05	Blood	2015-05-26 15:23:00	2015-05-26 15:24:02	Ampicillin~Gentamicin~Ciprofloxacin~			Salmonella typhi
A01	Blood	2015-05-26	2015-05-26 16:27:06	Ampicillin~	Chloramphenicol~	Gentamicin~Cefotaxime~Ciprofloxacin~	Enterobacter cloacae
PICU	Blood	2015-05-30	2015-05-30 12:32:02			Oxacillin~Chloramphenicol~Ciprofloxacin~Clindamycin~Cefotaxime~	Staphylococcus aureus
PICU	Blood	2015-05-30	2015-05-30 12:32:02			Oxacillin~Chloramphenicol~Ciprofloxacin~Clindamycin~Cefotaxime~	Staphylococcus aureus
	Urine	2015-06-01	2015-06-01 09:55:34	Norfloxacin~		Ampicillin~Nitrofurantoin~	Enterococcus faecalis
A01	Blood Urine	2015-06-01	2015-06-01 09:59:13			Oxacillin~Erythromycin~Chloramphenicol~Ciprofloxacin~Cefotaxime~	Staphylococcus aureus
A01	Blood Urine	2015-06-01	2015-06-01 09:59:13			Oxacillin~Erythromycin~Chloramphenicol~Ciprofloxacin~Cefotaxime~	Staphylococcus aureus
G12	Swab - Origin Unknown	2015-07-07	2015-07-07 12:08:02	Gentamicin~Chloramphenicol~		Ciprofloxacin~Imipenem~	Klebsiella pneumoniae
C3S	Swab - Origin Unknown	2015-07-10	2015-07-10 11:02:27			Oxacillin~Erythromycin~Chloramphenicol~Ciprofloxacin~Clindamycin~	Staphylococcus aureus
E11	Urine	2015-07-13	2015-07-13 11:48:19		Nitrofurantoin~	Cefuroxime (oral)~Norfloxacin~	Enterobacter cloacae
E22	Urine	2015-07-14	2015-07-14 10:01:29	Nitrofurantoin~		Cefotaxime~Norfloxacin~	Serratia marcescens
C03	Urine	2015-07-14	2015-07-14 23:56:18	Cefotaxime~Nitrofurantoin~Norfloxacin~			Klebsiella pneumoniae
C03	Urine	2015-07-14	2015-07-14 23:56:18	Nalidixic Acid~			Klebsiella pneumoniae
C03	Urine	2015-07-14	2015-07-14 23:56:18	Nalidixic Acid~			Klebsiella pneumoniae
C03	Urine	2015-07-14	2015-07-14 23:56:18	Tetracycline~Cefuroxime (oral)~Nalidixic Acid~Norfloxacin~	Cefotaxime~		Escherichia coli
C03	Urine	2015-07-14	2015-07-14 23:56:18	Cefotaxime~Nitrofurantoin~Norfloxacin~			Klebsiella pneumoniae
C03	Urine	2015-07-14	2015-07-14 23:56:18	Nalidixic Acid~			Klebsiella pneumoniae
C03	Urine	2015-07-14	2015-07-14 23:56:18	Nalidixic Acid~			Klebsiella pneumoniae
C03	Urine	2015-07-14	2015-07-14 23:56:18	Tetracycline~Cefuroxime (oral)~Nalidixic Acid~Norfloxacin~	Cefotaxime~		Escherichia coli
MICU	Blood	2015-07-15	2015-07-15 10:49:36	Oxacillin~Erythromycin~Tetracycline~Ciprofloxacin~		Vancomycin~Nitrofurantoin~Clindamycin~	Staphylococcus haemolyticus
G12	Swab - Wound	2015-07-17	2015-07-17 12:37:00	Ciprofloxacin~Chloramphenicol~		Imipenem~	Klebsiella pneumoniae
G12	Swab - Wound	2015-07-17	2015-07-17 12:37:00			Cefoxitin Screen~Erythromycin~Chloramphenicol~Ciprofloxacin~Clindamycin~Cefotaxime~	Staphylococcus aureus
E01	Swab - Origin Unknown	2015-07-22	2015-07-22 10:57:45	Ampicillin~Gentamicin~Ciprofloxacin~Co-trimoxazole~Ceftazidime~		Imipenem~	Escherichia coli
E02	Urine	2015-07-23	2015-07-23 13:05:09			Cefotaxime~Tetracycline~Cefuroxime (oral)~Nalidixic Acid~Norfloxacin~	Escherichia coli
E12	Swab - Origin Unknown	2015-07-24	2015-07-24 08:53:36	Oxacillin~Ciprofloxacin~		Chloramphenicol~Clindamycin~	Staphylococcus aureus
AMEU	Urine	2015-07-24	2015-07-24 12:13:42			Cefotaxime~Tetracycline~Cefuroxime (oral)~Nalidixic Acid~Norfloxacin~	Escherichia coli
AMEU	Urine	2015-07-24	2015-07-24 12:13:42			Cefotaxime~Tetracycline~Cefuroxime (oral)~Nalidixic Acid~Norfloxacin~	Escherichia coli
G12		2015-07-29	2015-07-29 16:39:21	Ciprofloxacin~Co-trimoxazole~	Ceftazidime~Gentamicin~	Imipenem~	Acinetobacter baumannii
G12		2015-07-29	2015-07-29 16:39:21	Ampicillin~Co-trimoxazole~		Gentamicin~Ciprofloxacin~Ceftazidime~Nitrofurantoin~Imipenem~	Klebsiella pneumoniae
CLIN6	Swab - Origin Unknown	2015-07-30	2015-07-30 09:18:24	Ceftazidime~Ciprofloxacin~Gentamicin~		Imipenem~	Acinetobacter species
A01	Blood Urine	2015-06-01	2015-06-01 09:59:13			Oxacillin~Erythromycin~Chloramphenicol~Ciprofloxacin~Cefotaxime~	Staphylococcus aureus
CLIN4	Urine	2015-06-01	2015-06-01 12:37:13	Nalidixic Acid~Norfloxacin~		Nitrofurantoin~	Escherichia coli
A05	Urine	2015-06-02	2015-06-02 09:20:13	Ampicillin~Norfloxacin~		Nitrofurantoin~	Enterococcus faecalis
C3S	Swab - Origin Unknown	2015-06-02	2015-06-02 10:09:29			Penicillin~Cefotaxime/Ceftriazone~Chloramphenicol~Erythromycin~	Streptococcus species
C3S	Swab - Origin Unknown	2015-06-02	2015-06-02 10:09:29	Penicillin~		Oxacillin~Erythromycin~Chloramphenicol~Cefotaxime~	Coagulase Neg Staphylococcus
MICU	Blood	2015-06-02	2015-06-02 16:09:25	Gentamicin~Cefotaxime~Ciprofloxacin~Ceftazidime~		Imipenem~	Klebsiella pneumoniae
MICU	Blood	2015-06-02	2015-06-02 16:09:25	Gentamicin~Cefotaxime~Ciprofloxacin~Ceftazidime~		Imipenem~	Klebsiella pneumoniae
B12	Urine	2015-06-02	2015-06-02 16:12:44			Nalidixic Acid~Nitrofurantoin~Norfloxacin~	Enterobacter agglomerans
G02	Urine	2015-06-04	2015-06-04 11:39:16		Nalidixic Acid~	Nitrofurantoin~Norfloxacin~	Klebsiella pneumoniae
AMEU	Blood	2015-06-06	2015-06-06 10:43:33				Salmonella typhi
AMEU	Blood	2015-06-06	2015-06-06 10:43:33			Chloramphenicol~Ciprofloxacin~Cefotaxime~	Salmonella typhi
AMEU	Blood	2015-06-06	2015-06-06 10:43:33				Salmonella typhi
AMEU	Blood	2015-06-06	2015-06-06 10:43:33			Chloramphenicol~Ciprofloxacin~Cefotaxime~	Salmonella typhi
A05	Blood	2015-06-09	2015-06-09 09:41:27				Salmonella typhi
A05	Blood	2015-06-09	2015-06-09 09:41:27	Chloramphenicol~		Cefotaxime~Ciprofloxacin~	Salmonella typhi
AFC	Semen	2015-06-11	2015-06-11 08:55:36	Ciprofloxacin~		Gentamicin~Chloramphenicol~	Klebsiella pneumoniae
E02	Urine	2015-06-15	2015-06-15 09:38:47	Nalidixic Acid~Nitrofurantoin~Norfloxacin~			Escherichia coli
E02	Urine	2015-06-15	2015-06-15 09:38:47	Gentamicin~Cefotaxime~			Escherichia coli
A07	Urine	2015-06-15	2015-06-15 10:23:58	Nitrofurantoin~		Nalidixic Acid~Norfloxacin~	Escherichia coli
E11	Swab - Origin Unknown	2015-06-15	2015-06-15 14:24:33				Salmonella species
E11	Swab - Origin Unknown	2015-06-15	2015-06-15 14:24:33	Gentamicin~Cefotaxime~Ciprofloxacin~Chloramphenicol~			Salmonella species
E11	Swab - Origin Unknown	2015-06-15	2015-06-15 14:24:33				Salmonella species
E11	Swab - Origin Unknown	2015-06-15	2015-06-15 14:24:33	Gentamicin~Cefotaxime~Ciprofloxacin~Chloramphenicol~			Salmonella species
E02	Blood	2015-06-16	2015-06-16 15:47:14	Ampicillin~Gentamicin~Cefotaxime~Chloramphenicol~	Ciprofloxacin~	Ceftazidime~	Proteus species
AMEU	Urine	2015-06-19	2015-06-19 12:28:58			Cefotaxime/Ceftriazone~	Streptococcus species
C02	Swab - Origin Unknown	2015-06-06	2015-06-06 09:18:17	Ampicillin~Chloramphenicol~		Gentamicin~Ciprofloxacin~	Klebsiella oxytoca
MAW	Urine	2015-06-10	2015-06-10 09:56:21	Ampicillin~		Nitrofurantoin~Norfloxacin~	Streptococcus species
MSW	Swab - Origin Unknown	2015-06-14	2015-06-14 17:59:10	Oxacillin~Cefotaxime~		Vancomycin~Ciprofloxacin~	Staphylococcus aureus
MSW	Swab - Origin Unknown	2015-06-14	2015-06-14 17:59:10			Penicillin~	Streptococcus species
E12	SPUTUM	2015-06-17	2015-06-17 09:47:00	Gentamicin~Cefotaxime~Ciprofloxacin~Chloramphenicol~Ceftazidime~		Imipenem~	Klebsiella pneumoniae
B02	Urine	2015-06-19	2015-06-19 12:41:05			Nitrofurantoin~Norfloxacin~	Enterococcus species
AMEU	Blood	2015-06-21	2015-06-21 19:42:49	Oxacillin~Erythromycin~Ciprofloxacin~Cefotaxime~		Chloramphenicol~Clindamycin~	Staphylococcus aureus
AMEU	Blood	2015-06-21	2015-06-21 19:42:49	Oxacillin~Erythromycin~Ciprofloxacin~Cefotaxime~		Chloramphenicol~Clindamycin~	Staphylococcus aureus
AMEU	Ascitic fluid	2015-06-22	2015-06-22 13:39:29
CLIN7	Urine	2015-06-26 10:16:00	2015-06-26 10:17:13	Penicillin~		Nitrofurantoin~Norfloxacin~Cefotaxime~	Streptococcus viridans
B02	Blood	2015-07-03	2015-07-03 11:26:59	Nalidixic Acid~Norfloxacin~	Cefuroxime (oral)~	Imipenem~	Klebsiella pneumoniae
MICU	Blood	2015-07-03	2015-07-03 19:57:02	Oxacillin~Penicillin~Erythromycin~Ciprofloxacin~		Chloramphenicol~Clindamycin~	Staphylococcus aureus
AFC	SPUTUM	2015-07-09	2015-07-09 09:51:48				Haemophilus influenzae
AFC	SPUTUM	2015-07-09	2015-07-09 09:51:48	Chloramphenicol~Ceftazidime~		Ciprofloxacin~	Haemophilus influenzae
G02	Swab - Wound	2015-07-17	2015-07-17 12:56:18	Cefotaxime~Ciprofloxacin~		Chloramphenicol~Imipenem~	Enterobacter agglomerans
B02	Urine	2015-07-24	2015-07-24 08:56:25			Cefotaxime~Tetracycline~Cefuroxime (oral)~Nalidixic Acid~Norfloxacin~	Escherichia coli
AMEU	Urine	2015-07-24	2015-07-24 14:36:40	Cefotaxime~Tetracycline~Cefuroxime (oral)~Nalidixic Acid~Norfloxacin~			Escherichia coli
B02	Urine	2015-07-28	2015-07-28 14:19:46	Tetracycline~		Cefotaxime~Cefuroxime (oral)~Nalidixic Acid~Norfloxacin~	Escherichia coli
CAS	Urine	2015-07-30	2015-07-30 15:47:04			Nalidixic Acid~Nitrofurantoin~Norfloxacin~	Enterobacter agglomerans
E02	SPUTUM	2015-06-16	2015-06-16 07:06:54			Erythromycin~	Moraxella catarrhalis
E21	Blood	2015-06-17	2015-06-17 10:18:13	Oxacillin~Erythromycin~Cefotaxime~		Chloramphenicol~Clindamycin~	Staphylococcus aureus
MSW	Blood	2015-06-17	2015-06-17 15:31:30			Gentamicin~Cefotaxime~Ciprofloxacin~Chloramphenicol~Ceftazidime~	Klebsiella pneumoniae
MSW	Blood	2015-06-17	2015-06-17 15:31:30	Gentamicin~	Chloramphenicol~	Cefotaxime~Ciprofloxacin~Ceftazidime~	Proteus mirabilis
AMEU	Stools	2015-06-19	2015-06-19 15:21:35		Nitrofurantoin~	Nalidixic Acid~Norfloxacin~	Morganella morganii
AMEU	Stools	2015-06-19	2015-06-19 15:21:35		Nitrofurantoin~	Nalidixic Acid~Norfloxacin~	Morganella morganii
AMEU	Blood	2015-06-22	2015-06-22 10:56:28			Cefoxitin~Erythromycin~Chloramphenicol~Clindamycin~Cefotaxime~	Staphylococcus aureus
G21	Swab - Wound	2015-06-22	2015-06-22 11:03:19	Gentamicin~Chloramphenicol~		Cefotaxime~Ciprofloxacin~	Proteus mirabilis
G12	Swab - Wound	2015-06-23	2015-06-23 11:34:05		Gentamicin~	Ciprofloxacin~	Pseudomonas aeruginosa
C21	Swab - Origin Unknown	2015-06-23	2015-06-23 14:13:41	Gentamicin~Cefotaxime~Chloramphenicol~		Ciprofloxacin~	Proteus species
E21	Blood	2015-06-25 10:01:00	2015-06-25 10:03:04				Moraxella catarrhalis
A07	Blood	2015-06-25	2015-06-25 15:15:31	Oxacillin~Chloramphenicol~Ciprofloxacin~		Erythromycin~Clindamycin~	Staphylococcus aureus
G22	Swab - Origin Unknown	2015-06-27	2015-06-27 11:05:13			Gentamicin~Ciprofloxacin~Chloramphenicol~Imipenem~	Staphylococcus aureus
C03	Urine	2015-07-04	2015-07-04 13:58:11			Nalidixic Acid~Norfloxacin~	Enterobacter aerogenes
G12		2015-07-06	2015-07-06 10:36:35	Chloramphenicol~		Gentamicin~Ciprofloxacin~	Enterobacter cloacae
C3S	Swab - Origin Unknown	2015-07-09	2015-07-09 09:54:09			Oxacillin~Erythromycin~Chloramphenicol~Ciprofloxacin~Clindamycin~	Staphylococcus aureus
AMEU	Swab - Origin Unknown	2015-07-14	2015-07-14 15:29:36	Clindamycin~Erythromycin~		Cefotaxime/Ceftriazone~Tetracycline~	Streptococcus agalactiae
AMEU	Swab - Origin Unknown	2015-07-14	2015-07-14 15:29:36	Cefotaxime~Ciprofloxacin~		Chloramphenicol~Imipenem~	Proteus mirabilis
E22	Blood	2015-07-15	2015-07-15 12:20:03	Oxacillin~Erythromycin~Tetracycline~Clindamycin~		Vancomycin~Ciprofloxacin~Nitrofurantoin~	Staphylococcus haemolyticus
D11	Blood	2015-07-16	2015-07-16 05:36:48	Cefotaxime~Ciprofloxacin~		Chloramphenicol~Imipenem~	Klebsiella pneumoniae
CLIN5	SPUTUM	2015-07-16	2015-07-16 12:19:56	Co-trimoxazole~		Oxacillin~Vancomycin~Erythromycin~Tetracycline~Ciprofloxacin~Nitrofurantoin~Clindamycin~	Staphylococcus aureus
E01	Blood	2015-07-16	2015-07-16 14:35:47			Oxacillin~Vancomycin~Erythromycin~Co-trimoxazole~Tetracycline~Ciprofloxacin~Nitrofurantoin~Clindamycin~	Staphylococcus saprophyticus
NICU	Blood	2015-07-16	2015-07-16 20:52:12	Cefotaxime~Ciprofloxacin~		Chloramphenicol~Imipenem~	Klebsiella pneumoniae
CLIN7	Swab - Wound	2015-07-17	2015-07-17 11:43:07	Ampicillin~		Gentamicin~Ciprofloxacin~Ceftazidime~Nitrofurantoin~Imipenem~	Klebsiella pneumoniae
B02	Semen	2015-02-12	2015-02-12 10:24:08	Gentamicin~Cefotaxime~	Ciprofloxacin~	Ampicillin~Chloramphenicol~	Enterobacter cloacae
G12	Swab - Origin Unknown	2015-02-12	2015-02-12 11:10:48			Cefoxitin Screen~Erythromycin~Tetracycline~Chloramphenicol~	Staphylococcus aureus
NICU	Blood	2015-02-16 21:48:00	2015-02-16 21:48:35	Ampicillin~Gentamicin~Cefotaxime~Ciprofloxacin~		Co-trimoxazole~Chloramphenicol~	Enterobacter agglomerans
C3S	Swab - Origin Unknown	2015-02-17	2015-02-17 10:43:57	Penicillin~		Oxacillin~Erythromycin~Ciprofloxacin~	Coagulase -tive Staphylococcus
FSW	Swab - Vaginal	2015-02-18	2015-02-18 06:16:05	Oxacillin~Penicillin~Co-trimoxazole~		Erythromycin~Chloramphenicol~	Staphylococcus aureus
C3S	Swab - Origin Unknown	2015-02-24	2015-02-24 15:00:01	Ampicillin~Tetracycline~		Gentamicin~Cefotaxime~Ciprofloxacin~Chloramphenicol~	Citrobacter freundii
	Blood Urine	2015-02-24	2015-02-24 22:21:18	Cefotaxime~Nitrofurantoin~		Nalidixic Acid~Norfloxacin~	No growth
	Blood Urine	2015-02-24	2015-02-24 22:21:18	Cefotaxime~Nitrofurantoin~		Nalidixic Acid~Norfloxacin~	No growth
NICU	Blood	2015-02-26	2015-02-26 08:25:14	Penicillin~Erythromycin~		Oxacillin~Chloramphenicol~Ciprofloxacin~Clindamycin~	Staphylococcus aureus
B02	Urine	2015-02-26	2015-02-26 11:06:12			Nitrofurantoin~Norfloxacin~Cefotaxime~	Coagulase -tive Staphylococcus
NICU	Blood	2015-02-26	2015-02-26 16:47:06	Ampicillin~Gentamicin~Chloramphenicol~Ceftazidime~		Ciprofloxacin~	Enterobacter agglomerans
AMEU	Urine	2015-02-28	2015-02-28 16:20:20	Ampicillin~Nitrofurantoin~		Norfloxacin~	Proteus mirabilis
MICU	Blood	2015-02-28	2015-02-28 20:28:22	Gentamicin~Ciprofloxacin~Ceftazidime~		Imipenem~	Pseudomonas species
MICU	Blood	2015-02-28	2015-02-28 20:28:22	Gentamicin~Ciprofloxacin~Ceftazidime~		Imipenem~	Pseudomonas species
CAS	Urine	2015-03-04	2015-03-04 14:20:05	Ampicillin~		Cefuroxime (oral)~Nitrofurantoin~Norfloxacin~	Coagulase -tive Staphylococcus
G12	Swab - Wound	2015-03-04 21:07:00	2015-03-04 21:09:30	Gentamicin~		Ceftazidime~Ciprofloxacin~Imipenem~	Pseudomonas aeruginosa
MSW	Blood Urine	2015-03-04 22:54:00	2015-03-04 22:54:34			Penicillin~Erythromycin~Chloramphenicol~Ciprofloxacin~	Coagulase -tive Staphylococcus
MSW	Blood Urine	2015-03-04 22:54:00	2015-03-04 22:54:34			Penicillin~Erythromycin~Chloramphenicol~Ciprofloxacin~	Coagulase -tive Staphylococcus
NICU	Blood	2015-03-05 21:46:00	2015-03-05 21:47:04	Ampicillin~Gentamicin~Chloramphenicol~Ceftazidime~		Ciprofloxacin~	Escherichia coli
NICU	Blood	2015-03-05 21:49:00	2015-03-05 21:49:49	Penicillin~Erythromycin~		Chloramphenicol~	á-haemolytic Streptococcus
AMEU	SPUTUM	2015-03-06	2015-03-06 14:56:23	Ampicillin~		Ciprofloxacin~Chloramphenicol~	Klebsiella pneumoniae
MICU	SPUTUM	2015-03-11	2015-03-11 05:16:57	Ampicillin~Gentamicin~		Ciprofloxacin~Chloramphenicol~	Klebsiella pneumoniae
FSW	Urine	2015-03-11	2015-03-11 09:34:09	Ampicillin~Nalidixic Acid~		Nitrofurantoin~Norfloxacin~	Escherichia coli
MICU		2015-03-12	2015-03-12 09:19:55	Cefotaxime~Ciprofloxacin~		Chloramphenicol~	á-haemolytic Streptococcus
E01	Stools	2015-03-16	2015-03-16 13:36:42				Salmonella species
E01	Stools	2015-03-16	2015-03-16 13:36:42	Cefotaxime~Ciprofloxacin~Co-trimoxazole~Chloramphenicol~Tetracycline~			Salmonella species
MICU	Blood	2015-03-17	2015-03-17 20:31:40			Ceftazidime~Ciprofloxacin~Gentamicin~	Pseudomonas aeruginosa
MICU	Blood	2015-03-25	2015-03-25 19:58:58				Salmonella typhi
MICU	Blood	2015-03-25	2015-03-25 19:58:58	Ampicillin~Chloramphenicol~		Cefotaxime~Ciprofloxacin~Tetracycline~	Salmonella typhi
MAW	Blood Urine	2015-03-28	2015-03-28 19:49:54
MAW	Blood Urine	2015-03-28	2015-03-28 19:49:54	Ampicillin~Cefuroxime (oral)~Norfloxacin~		Nitrofurantoin~	Pantoae agglomerans
MSW	Urine	2015-03-28	2015-03-28 20:36:18	Ampicillin~Cefuroxime (oral)~Norfloxacin~		Nitrofurantoin~	Enterobacter aerogenes
C21	Urine	2015-04-11	2015-04-11 08:55:40	Nalidixic Acid~Norfloxacin~		Nitrofurantoin~	Escherichia coli
C21	Urine	2015-04-11	2015-04-11 08:55:40	Gentamicin~Ciprofloxacin~Co-trimoxazole~Chloramphenicol~Tetracycline~		Ceftazidime~	Proteus vulgaris
C21	Urine	2015-04-11	2015-04-11 08:55:40	Nalidixic Acid~Norfloxacin~		Nitrofurantoin~	Escherichia coli
C21	Urine	2015-04-11	2015-04-11 08:55:40	Gentamicin~Ciprofloxacin~Co-trimoxazole~Chloramphenicol~Tetracycline~		Ceftazidime~	Proteus vulgaris
G02		2015-04-12 12:40:00	2015-04-12 13:45:46	Chloramphenicol~	Cefotaxime~	Gentamicin~Ciprofloxacin~	Citrobacter diversus
C3O	Swab - Wound	2015-04-13	2015-04-13 12:04:15			Ceftazidime~Ciprofloxacin~Gentamicin~	Pseudomonas aeruginosa
C3O	Swab - Wound	2015-04-13	2015-04-13 12:04:15	Ampicillin~		Gentamicin~Cefotaxime~Ciprofloxacin~Chloramphenicol~	Klebsiella oxytoca
CAS	Urine	2015-04-14	2015-04-14 09:40:37			Nalidixic Acid~Nitrofurantoin~Norfloxacin~	Escherichia coli
DOPD	Blood Urine	2015-04-16	2015-04-16 11:43:16	Norfloxacin~		Ampicillin~Nitrofurantoin~	Enterococcus species
G12	Swab - Origin Unknown	2015-04-20	2015-04-20 09:58:54	Ceftazidime~Ciprofloxacin~Gentamicin~		Imipenem~	Pseudomonas species
	SPUTUM	2015-04-21	2015-04-21 11:34:35	Tetracycline~			Moraxella catarrhalis
C03	Urine	2015-04-22	2015-04-22 13:57:24			Nalidixic Acid~Nitrofurantoin~Norfloxacin~	Klebsiella pneumoniae
G02	Swab - Wound	2015-04-23	2015-04-23 10:04:09	Ampicillin~Gentamicin~Co-trimoxazole~Chloramphenicol~		Ciprofloxacin~	Klebsiella pneumoniae
G02	Swab - Wound	2015-04-23	2015-04-23 10:04:09	Oxacillin~Penicillin~Erythromycin~Co-trimoxazole~Ciprofloxacin~	Chloramphenicol~		Staphylococcus aureus
	SPUTUM	2015-04-24	2015-04-24 09:48:09				Haemophilus influenzae
	SPUTUM	2015-04-24	2015-04-24 09:48:09	Co-trimoxazole~		Chloramphenicol~Tetracycline~	Haemophilus influenzae
AMEU	Blood	2015-04-25	2015-04-25 07:58:41		Norfloxacin~	Nitrofurantoin~	Coagulase -tive Staphylococcus
E12	Swab - Origin Unknown	2015-04-27	2015-04-27 13:50:11
E12	Swab - Origin Unknown	2015-04-27	2015-04-27 13:50:11			Ampicillin~Chloramphenicol~Erythromycin~	Enterococcus species
CLIN7	Semen	2015-01-05	2015-01-05 08:53:42	Ampicillin~		Gentamicin~Cefotaxime~Ciprofloxacin~	Escherichia coli
C02	Blood	2015-01-05	2015-01-05 13:34:55			Ampicillin~Gentamicin~Ceftazidime~Imipenem~	Proteus species
G01	Urine	2015-01-07	2015-01-07 16:21:03	Cefuroxime (oral)~	Nitrofurantoin~	Cefotaxime~Norfloxacin~	Proteus vulgaris
E21	Blood	2015-01-10	2015-01-10 11:03:25	Penicillin~Erythromycin~		Tetracycline~	Micrococcus species
G22	Swab - Origin Unknown	2015-01-12	2015-01-12 11:26:29	Oxacillin~Tetracycline~Ceftriaxone~		Erythromycin~	Staphylococcus aureus
AMEU	Blood	2015-01-13	2015-01-13 11:53:30	Oxacillin~Erythromycin~Co-trimoxazole~Tetracycline~		Vancomycin~	Coagulase -tive Staphylococcus
AMEU	Swab - Origin Unknown	2015-01-13	2015-01-13 15:13:16	Tetracycline~		Oxacillin~Penicillin~Erythromycin~	Staphylococcus aureus
MICU	Swab - Origin Unknown	2015-01-14	2015-01-14 10:36:08	Ampicillin~Ceftazidime~		Gentamicin~Co-trimoxazole~Tetracycline~	Proteus species
C03	Swab - Origin Unknown	2015-01-14	2015-01-14 15:41:28	Ampicillin~		Gentamicin~Tetracycline~Ceftazidime~Imipenem~	Klebsiella species
G02		2015-01-17	2015-01-17 15:47:03	Ampicillin~Tetracycline~Ceftazidime~		Gentamicin~	Klebsiella species
C21	Swab - Origin Unknown	2015-01-19	2015-01-19 12:01:57	Ampicillin~Gentamicin~Cefotaxime~Tetracycline~Ceftazidime~Imipenem~		Chloramphenicol~	Klebsiella pneumoniae
MED	Urine	2015-01-19	2015-01-19 14:56:10	Cefuroxime (oral)~Norfloxacin~		Nitrofurantoin~	Enterobacter aerogenes
MED	Urine	2015-01-19	2015-01-19 14:56:10	Cefuroxime (oral)~Norfloxacin~		Nitrofurantoin~	Enterobacter aerogenes
MICU	Urine	2015-01-22	2015-01-22 13:03:17	Oxacillin~Penicillin~Erythromycin~Ceftriaxone~		Vancomycin~Tetracycline~	Coagulase -tive Staphylococcus
MICU	Urine	2015-01-22	2015-01-22 13:03:17	Oxacillin~Penicillin~Erythromycin~Ceftriaxone~		Vancomycin~Tetracycline~	Coagulase -tive Staphylococcus
MICU	Urine	2015-01-22	2015-01-22 13:03:17	Oxacillin~Penicillin~Erythromycin~Ceftriaxone~		Vancomycin~Tetracycline~	Coagulase -tive Staphylococcus
MICU	Swab - Wound	2015-01-26	2015-01-26 08:33:21	Ampicillin~Gentamicin~Cefotaxime~Tetracycline~		Chloramphenicol~Imipenem~	Klebsiella pneumoniae
A08	Blood	2015-01-26	2015-01-26 11:56:04	Oxacillin~Penicillin~Erythromycin~		Vancomycin~Chloramphenicol~	Coagulase -tive Staphylococcus
G22	Swab - Wound	2015-01-29	2015-01-29 09:45:17	Ampicillin~Gentamicin~		Cefotaxime~Chloramphenicol~Tetracycline~Cefuroxime (oral)~Imipenem~	Escherichia coli
E22	SPUTUM	2015-01-30	2015-01-30 09:30:13	Ampicillin~Gentamicin~Cefotaxime~Chloramphenicol~Tetracycline~		Imipenem~	Candida species
C03	Urine	2015-01-07	2015-01-07 15:21:42	Cefotaxime~Cefuroxime (oral)~Norfloxacin~		Nitrofurantoin~	Escherichia coli
AMEU	Blood	2015-01-14	2015-01-14 15:32:55	Ampicillin~Gentamicin~Tetracycline~		Imipenem~	Enterobacter agglomerans
AMEU	Blood	2015-01-14	2015-01-14 15:32:55	Ampicillin~Gentamicin~Tetracycline~		Imipenem~	Enterobacter agglomerans
HCC	Blood	2015-01-15	2015-01-15 10:52:53			Cefotaxime~Cefuroxime (oral)~Nitrofurantoin~Norfloxacin~	Escherichia coli
NICU	Blood	2015-01-16	2015-01-16 09:29:51	Ampicillin~Gentamicin~Co-trimoxazole~Tetracycline~		Imipenem~	Escherichia coli
A01	SPUTUM	2015-01-16	2015-01-16 17:28:12	Penicillin~	Erythromycin~Tetracycline~	Oxacillin~Co-trimoxazole~	Staphylococcus aureus
D11	Blood	2015-01-17	2015-01-17 00:28:03	Oxacillin~Penicillin~		Vancomycin~Erythromycin~Co-trimoxazole~Tetracycline~	Coagulase -tive Staphylococcus
AMEU	Blood	2015-01-18	2015-01-18 20:08:58
AMEU	Blood	2015-01-18	2015-01-18 20:08:58	Oxacillin~Penicillin~		Vancomycin~Erythromycin~Co-trimoxazole~Tetracycline~Ceftriaxone~	Coagulase -tive Staphylococcus
E11	Stools	2015-01-21	2015-01-21 15:37:47				Salmonella species
E11	Stools	2015-01-21	2015-01-21 15:37:47	Ampicillin~		Cefotaxime~	Salmonella species
E11	Stools	2015-01-21	2015-01-21 15:37:47				Salmonella species
AMEU	Blood Urine	2015-01-08	2015-01-08 10:43:32			Cefotaxime~Cefuroxime (oral)~Nitrofurantoin~Norfloxacin~	Proteus mirabilis
AIDC	SPUTUM	2015-01-08	2015-01-08 14:03:35			Ceftazidime~Gentamicin~	Pseudomonas aeruginosa
MICU	Blood	2015-03-17	2015-03-17 20:31:40			Ceftazidime~Ciprofloxacin~Gentamicin~	Pseudomonas aeruginosa
E22	Swab - Origin Unknown	2015-03-18 10:47:00	2015-03-18 10:47:36	Ampicillin~Gentamicin~Chloramphenicol~Tetracycline~		Ciprofloxacin~Imipenem~	Klebsiella pneumoniae
C22	Swab - Origin Unknown	2015-03-18	2015-03-18 15:48:02	Ampicillin~		Gentamicin~Ciprofloxacin~Chloramphenicol~Tetracycline~Imipenem~	Klebsiella pneumoniae
E22	Urine	2015-03-23	2015-03-23 14:18:24	Ampicillin~Nalidixic Acid~		Gentamicin~Nitrofurantoin~	Escherichia coli
C21	Urine	2015-03-25	2015-03-25 09:59:37	Nalidixic Acid~Norfloxacin~		Ampicillin~Gentamicin~Nitrofurantoin~	Escherichia coli
AMEU	Blood	2015-03-26	2015-03-26 10:17:23	Ampicillin~Nitrofurantoin~Norfloxacin~		Cefuroxime (oral)~	Citrobacter diversus
	Urine	2015-03-26	2015-03-26 20:16:42			Ampicillin~Cefuroxime (oral)~Nitrofurantoin~Norfloxacin~	Escherichia coli
G01	Swab - Origin Unknown	2015-03-30	2015-03-30 17:05:07	Ampicillin~Ciprofloxacin~Chloramphenicol~Tetracycline~		Gentamicin~Ceftazidime~	Proteus mirabilis
C01	Swab - Vaginal	2015-04-07	2015-04-07 11:19:39	Ampicillin~Gentamicin~Ciprofloxacin~Co-trimoxazole~		Chloramphenicol~	Pantoae agglomerans
G12	Swab - Wound	2015-04-13	2015-04-13 09:20:15			Oxacillin~Chloramphenicol~Cefotaxime~	Coagulase -tive Staphylococcus
AIDC	Urine	2015-04-13	2015-04-13 14:33:00	Nalidixic Acid~Norfloxacin~	Nitrofurantoin~		Escherichia coli
AMEU	Blood Urine	2015-04-13	2015-04-13 19:16:48	Norfloxacin~		Nitrofurantoin~	Coagulase Neg Staphylococcus
C21	Swab - Wound	2015-04-15	2015-04-15 16:10:49			Ceftazidime~Ciprofloxacin~Gentamicin~	Pseudomonas species
C21	Swab - Wound	2015-04-15	2015-04-15 16:10:49	Ampicillin~Gentamicin~Cefotaxime~Ciprofloxacin~Co-trimoxazole~		Chloramphenicol~	Klebsiella pneumoniae
AMEU	Urine	2015-04-15	2015-04-15 23:52:58		Nalidixic Acid~	Nitrofurantoin~Norfloxacin~	Escherichia coli
G21		2015-04-17	2015-04-17 11:39:30	Ampicillin~Co-trimoxazole~	Chloramphenicol~	Gentamicin~Cefotaxime~Ciprofloxacin~	Proteus vulgaris
E01	SPUTUM	2015-04-19	2015-04-19 11:52:00				Haemophilus influenzae
E01	SPUTUM	2015-04-19	2015-04-19 11:52:00	Ampicillin~Tetracycline~		Chloramphenicol~	Haemophilus influenzae
G12	Swab - Wound	2015-04-20	2015-04-20 10:22:06			Oxacillin~Erythromycin~Co-trimoxazole~Chloramphenicol~Ciprofloxacin~Cefotaxime~	Staphylococcus aureus
G12	Swab - Wound	2015-04-20	2015-04-20 10:22:06			Ciprofloxacin~Gentamicin~	Pseudomonas aeruginosa
CLIN5	SPUTUM	2015-04-22	2015-04-22 10:58:19	Co-trimoxazole~			Moraxella catarrhalis
NICU	Blood	2015-04-23	2015-04-23 15:17:29	Oxacillin~Penicillin~Co-trimoxazole~Ceftriaxone~		Erythromycin~Tetracycline~Chloramphenicol~Ciprofloxacin~	Coagulase -tive Staphylococcus
NICU	Blood	2015-04-23	2015-04-23 15:17:29	Oxacillin~Penicillin~Co-trimoxazole~Ceftriaxone~		Erythromycin~Tetracycline~Chloramphenicol~Ciprofloxacin~	Coagulase -tive Staphylococcus
	Blood	2015-08-04	2015-08-04 09:43:09	Ampicillin~Gentamicin~Co-trimoxazole~	Ceftazidime~	Ciprofloxacin~Imipenem~	Klebsiella pneumoniae
NICU	Blood	2015-08-06	2015-08-06 14:12:44	Erythromycin~		Ampicillin~Nitrofurantoin~Tetracycline~	Enterococcus species
NICU	Blood	2015-08-06	2015-08-06 14:12:44	Erythromycin~		Ampicillin~Nitrofurantoin~Tetracycline~	Enterococcus species
D11	Blood	2015-08-10	2015-08-10 14:52:55	Ampicillin~Gentamicin~Ciprofloxacin~Co-trimoxazole~Ceftazidime~		Imipenem~	Klebsiella pneumoniae
C21	Urine	2015-08-11	2015-08-11 12:06:40	Nalidixic Acid~		Nitrofurantoin~Norfloxacin~	Mixed growth
C21	Urine	2015-08-11	2015-08-11 12:06:40	Nalidixic Acid~		Nitrofurantoin~Norfloxacin~	Mixed growth
B02	Swab - Origin Unknown	2015-08-20	2015-08-20 09:43:12	Gentamicin~	Ciprofloxacin~	Chloramphenicol~	Klebsiella species
AMEU	Urine	2015-08-20	2015-08-20 12:01:24	Nalidixic Acid~Nitrofurantoin~			Klebsiella oxytoca
AMEU	Blood	2015-08-25	2015-08-25 11:58:52				Salmonella typhi
AMEU	Blood	2015-08-25	2015-08-25 11:58:52			Gentamicin~Ciprofloxacin~Chloramphenicol~	Salmonella typhi
CLIN7	Urine	2015-08-26	2015-08-26 11:06:25	Nitrofurantoin~Norfloxacin~			Enterobacter agglomerans
C3S		2015-08-26	2015-08-26 13:17:21			Gentamicin~Ciprofloxacin~Chloramphenicol~	Bacillus species
G02	Swab - Wound	2015-08-28	2015-08-28 12:26:26	Oxacillin~Chloramphenicol~Ciprofloxacin~Ceftriaxone~		Clindamycin~	Staphylococcus aureus
NICU	Blood	2015-09-08	2015-09-08 14:06:28	Ampicillin~Gentamicin~Ciprofloxacin~Co-trimoxazole~		Imipenem~Amikacin~	Klebsiella pneumoniae
NICU	Blood	2015-09-10	2015-09-10 10:21:35	Ampicillin~Gentamicin~Ciprofloxacin~Co-trimoxazole~Ceftriaxone~	Ceftazidime~	Imipenem~	Klebsiella pneumoniae
C03	Swab - Origin Unknown	2015-09-11	2015-09-11 15:00:46	Erythromycin~Co-trimoxazole~		Oxacillin~Chloramphenicol~Ciprofloxacin~Clindamycin~Ceftriaxone~	Staphylococcus aureus
C03	Swab - Origin Unknown	2015-09-11	2015-09-11 15:00:46	Ampicillin~		Gentamicin~Ciprofloxacin~Co-trimoxazole~Chloramphenicol~Ceftriaxone~	Klebsiella pneumoniae
E11	SPUTUM	2015-09-11	2015-09-11 15:28:30	Ampicillin~Gentamicin~Co-trimoxazole~Ceftriaxone~		Ciprofloxacin~Chloramphenicol~	Klebsiella oxytoca
AFC	Urine	2015-09-15	2015-09-15 09:45:32	Ampicillin~Norfloxacin~		Imipenem~	Enterobacter aerogenes
	SPUTUM	2015-09-16	2015-09-16 07:40:25	Co-trimoxazole~		Tetracycline~Ceftriaxone~	Moraxella catarrhalis
AMEU	PERICARDIAL FLUID	2015-09-16	2015-09-16 20:45:42	Erythromycin~Co-trimoxazole~		Oxacillin~Penicillin~Chloramphenicol~Ciprofloxacin~Ceftriaxone~	Coagulase -tive Staphylococcus
B02		2015-09-17	2015-09-17 19:49:03	Co-trimoxazole~		Erythromycin~Chloramphenicol~Ciprofloxacin~Ceftriaxone~Imipenem~	Staphylococcus aureus
C21	Blood	2015-09-18	2015-09-18 21:24:43	Ceftazidime~Ciprofloxacin~		Gentamicin~Imipenem~Co-trimoxazole~	Acinetobacter baumannii
G02	Swab - Origin Unknown	2015-04-30	2015-04-30 11:45:05	Co-trimoxazole~		Oxacillin~Erythromycin~Tetracycline~Chloramphenicol~Cefotaxime~	Staphylococcus aureus
MICU	Blood	2015-05-01	2015-05-01 11:17:06			Ceftazidime~Ciprofloxacin~Gentamicin~	Pseudomonas aeruginosa
MICU	Blood	2015-05-01	2015-05-01 11:17:06			Ceftazidime~Ciprofloxacin~Gentamicin~	Pseudomonas aeruginosa
MICU	Blood Urine	2015-05-01	2015-05-01 12:53:17	Nitrofurantoin~Norfloxacin~		Imipenem~	Enterobacter agglomerans
E21	Urine	2015-05-02	2015-05-02 15:05:52	Nitrofurantoin~Norfloxacin~			Klebsiella pneumoniae
G02		2015-05-03	2015-05-03 16:36:14	Gentamicin~Ciprofloxacin~		Chloramphenicol~	Proteus vulgaris
CLIN7	Urine	2015-05-06	2015-05-06 11:02:02			Ampicillin~Nitrofurantoin~Norfloxacin~	Enterococcus species
E02	Blood	2015-05-12	2015-05-12 15:55:42
CLIN7	Urine	2015-05-13	2015-05-13 10:08:12	Nalidixic Acid~Norfloxacin~		Nitrofurantoin~	Escherichia coli
AIDC	Urine	2015-05-18	2015-05-18 12:47:42	Nalidixic Acid~Norfloxacin~		Nitrofurantoin~	Enterobacter species
AFC	SPUTUM	2015-05-21	2015-05-21 11:54:21				Moraxella catarrhalis
E22	peritoneal fluid	2015-05-23	2015-05-23 14:35:56	Ampicillin~Ciprofloxacin~		Gentamicin~Cefotaxime~Chloramphenicol~	Escherichia coli
CLIN7	Semen	2015-05-29	2015-05-29 14:23:32	Penicillin~		Oxacillin~Clindamycin~Cefotaxime~	Staphylococcus aureus
B02	Swab - Origin Unknown	2015-06-01	2015-06-01 11:43:12	Ampicillin~	Gentamicin~	Ciprofloxacin~Chloramphenicol~	Enterobacter cloacae
AMEU	Urine	2015-06-02	2015-06-02 08:30:43			Nalidixic Acid~Nitrofurantoin~Norfloxacin~	Escherichia coli
A07	Urine	2015-06-02	2015-06-02 09:13:15	Nalidixic Acid~Nitrofurantoin~Norfloxacin~		Imipenem~	Klebsiella pneumoniae
MED	Urine	2015-02-24	2015-02-24 15:03:23	Nalidixic Acid~Norfloxacin~		Cefotaxime~Nitrofurantoin~	Enterococcus species
C03	Urine	2015-02-26	2015-02-26 10:44:25	Nalidixic Acid~		Nitrofurantoin~Norfloxacin~	Escherichia coli
C02	Swab - Origin Unknown	2015-02-27	2015-02-27 13:47:32	Ampicillin~Gentamicin~Ciprofloxacin~Tetracycline~		Chloramphenicol~Imipenem~	Enterobacter agglomerans
G12	Swab - Origin Unknown	2015-03-03	2015-03-03 13:34:10	Ampicillin~Chloramphenicol~		Gentamicin~Cefotaxime~Ciprofloxacin~Imipenem~	Citrobacter diversus
G12	Swab - Origin Unknown	2015-03-03	2015-03-03 13:34:10			Ciprofloxacin~Gentamicin~Imipenem~	Pseudomonas species
B02	Urine	2015-03-05	2015-03-05 09:58:49			Ampicillin~Cefuroxime (oral)~Nitrofurantoin~Norfloxacin~	Enterococcus species
MICU	SPUTUM	2015-03-05	2015-03-05 17:07:56	Chloramphenicol~		Ciprofloxacin~	Klebsiella pneumoniae
B02	Swab - Origin Unknown	2015-03-05 19:24:00	2015-03-05 19:25:45	Penicillin~Chloramphenicol~		Oxacillin~Erythromycin~Ciprofloxacin~Cefotaxime~	Staphylococcus aureus
CLIN5	Blood	2015-03-10	2015-03-10 12:13:33	Nalidixic Acid~Norfloxacin~	Ampicillin~	Nitrofurantoin~	Escherichia coli
CLIN5	Blood	2015-03-11	2015-03-11 04:28:19			Cefotaxime~Cefuroxime (oral)~Nitrofurantoin~	Acinetobacter species
G01		2015-03-16	2015-03-16 20:51:19	Ampicillin~Tetracycline~	Gentamicin~	Ciprofloxacin~Chloramphenicol~Imipenem~	Klebsiella oxytoca
G02	Swab - Origin Unknown	2015-03-17	2015-03-17 18:14:33			Ciprofloxacin~Gentamicin~Imipenem~	Pseudomonas species
E01		2015-03-18	2015-03-18 10:58:22	Penicillin~Erythromycin~Co-trimoxazole~		Tetracycline~Chloramphenicol~Ciprofloxacin~	Staphylococcus aureus
	Urine	2015-03-18	2015-03-18 12:29:53			Ampicillin~Nitrofurantoin~Norfloxacin~	Enterococcus species
E11	SPUTUM	2015-03-25	2015-03-25 14:04:44	Ampicillin~Cephalothin~Gentamicin~Cefotaxime~Ciprofloxacin~Chloramphenicol~		Imipenem~	Klebsiella pneumoniae
G12	Swab - Origin Unknown	2015-03-26	2015-03-26 20:06:35	Cefotaxime~Erythromycin~		Chloramphenicol~Clindamycin~Tetracycline~	Streptococcus species
CLIN5	Blood Urine	2015-03-27	2015-03-27 11:50:44	Ampicillin~		Cefuroxime (oral)~Nitrofurantoin~Norfloxacin~	Klebsiella pneumoniae
B02	Urine	2015-03-30	2015-03-30 17:32:35			Ampicillin~	á-haemolytic Streptococcus
	Swab - Wound	2015-04-02 11:43:00	2015-04-02 11:44:44		Gentamicin~	Cefotaxime~Ciprofloxacin~Co-trimoxazole~Tetracycline~	Enterobacter cloacae
G22		2015-04-03	2015-04-03 17:49:52		Erythromycin~	Oxacillin~Penicillin~Co-trimoxazole~Chloramphenicol~Ciprofloxacin~	Coagulase -tive Staphylococcus
AMEU	Urine	2015-04-06	2015-04-06 10:50:58	Ampicillin~	Nitrofurantoin~	Cefotaxime~Nalidixic Acid~Norfloxacin~	Klebsiella pneumoniae
	Stools	2015-04-08	2015-04-08 00:41:11	Cefotaxime~Nalidixic Acid~Norfloxacin~		Nitrofurantoin~	Klebsiella oxytoca
	Stools	2015-04-08	2015-04-08 00:41:11	Cefotaxime~Nalidixic Acid~Norfloxacin~		Nitrofurantoin~	Klebsiella oxytoca
	Urine	2015-04-13	2015-04-13 14:42:15	Norfloxacin~		Penicillin~Nitrofurantoin~	Enterococcus species
E11	Stools	2015-01-21	2015-01-21 15:37:47				Salmonella species
E11	Stools	2015-01-21	2015-01-21 15:37:47	Ampicillin~		Cefotaxime~	Salmonella species
E11	Stools	2015-01-21	2015-01-21 15:37:47				Salmonella species
C3S	Swab - Origin Unknown	2015-01-22	2015-01-22 13:19:12	Ampicillin~Gentamicin~		Co-trimoxazole~Ceftazidime~	Klebsiella species
C3S	Swab - Origin Unknown	2015-01-22	2015-01-22 13:19:12	Penicillin~Co-trimoxazole~		Oxacillin~Erythromycin~	Staphylococcus aureus
G22		2015-01-24	2015-01-24 22:14:04	Ampicillin~Gentamicin~Cefotaxime~Chloramphenicol~Tetracycline~		Imipenem~	Escherichia coli
G21	Blood	2015-01-27	2015-01-27 16:41:58	Oxacillin~Penicillin~Erythromycin~Ceftriaxone~		Vancomycin~Chloramphenicol~	Coagulase -tive Staphylococcus
G21	Blood	2015-01-27	2015-01-27 16:41:58	Oxacillin~Penicillin~Erythromycin~Ceftriaxone~		Vancomycin~Chloramphenicol~	Coagulase -tive Staphylococcus
MAW	Swab - Origin Unknown	2015-01-29	2015-01-29 00:05:35			Gentamicin~Imipenem~Cefotaxime~	Pseudomonas aeruginosa
CC	SPUTUM	2015-01-29	2015-01-29 09:37:12			Tetracycline~	Moraxella catarrhalis
G22		2015-02-13	2015-02-13 08:50:11	Co-trimoxazole~Chloramphenicol~		Gentamicin~Ciprofloxacin~Ceftazidime~Imipenem~	Klebsiella pneumoniae
G22		2015-02-13	2015-02-13 08:50:11	Co-trimoxazole~Chloramphenicol~		Gentamicin~Ciprofloxacin~Ceftazidime~Imipenem~	Escherichia coli
HCC	Urine	2015-02-16	2015-02-16 08:50:11	Nalidixic Acid~Norfloxacin~		Nitrofurantoin~	Escherichia coli
C03	Urine	2015-02-21	2015-02-21 13:40:57	Cephalothin~Norfloxacin~		Nitrofurantoin~	Klebsiella pneumoniae
NICU	Blood	2015-02-21	2015-02-21 20:14:47	Oxacillin~Penicillin~		Erythromycin~Chloramphenicol~Ciprofloxacin~Clindamycin~	Coagulase -tive Staphylococcus
NICU	Blood	2015-02-21	2015-02-21 20:14:47	Oxacillin~Penicillin~		Erythromycin~Chloramphenicol~Ciprofloxacin~Clindamycin~	Coagulase -tive Staphylococcus
C21	Urine	2015-02-23	2015-02-23 10:51:51	Nalidixic Acid~Nitrofurantoin~		Norfloxacin~	Enterobacter agglomerans
CLIN5	Blood Urine	2015-02-23	2015-02-23 10:53:32		Nitrofurantoin~	Cefotaxime~Nalidixic Acid~Norfloxacin~	Escherichia coli
C03	Urine	2015-03-02 21:08:00	2015-03-02 21:10:08			Ampicillin~Cefuroxime (oral)~Nitrofurantoin~Norfloxacin~	Enterobacter agglomerans
G12	Swab - Origin Unknown	2015-03-11	2015-03-11 10:05:23	Gentamicin~Ciprofloxacin~Chloramphenicol~		Imipenem~	Klebsiella pneumoniae
AFC	Blood Urine	2015-03-13	2015-03-13 11:27:39	Ampicillin~Nalidixic Acid~Norfloxacin~		Nitrofurantoin~	Klebsiella pneumoniae
G01	Swab - Origin Unknown	2015-03-26	2015-03-26 15:25:07	Ampicillin~Chloramphenicol~	Tetracycline~	Gentamicin~Cefotaxime~Ciprofloxacin~	Enterobacter agglomerans
C03	Blood Urine	2015-03-27	2015-03-27 20:01:25	Ampicillin~Cefuroxime (oral)~Nitrofurantoin~		Norfloxacin~	Klebsiella pneumoniae
	Blood Urine	2015-04-01	2015-04-01 11:36:14	Oxacillin~Penicillin~Erythromycin~Ciprofloxacin~Norfloxacin~		Nitrofurantoin~	Staphylococcus epidermidis
C03	Urine	2015-04-01	2015-04-01 14:27:08	Nalidixic Acid~		Ampicillin~Cefotaxime~Nitrofurantoin~Norfloxacin~	Enterobacter species
AMEU	Urine	2015-04-01	2015-04-01 16:14:57	Ampicillin~		Cefotaxime~Nalidixic Acid~Nitrofurantoin~Norfloxacin~	Klebsiella pneumoniae
C03	Urine	2015-04-15	2015-04-15 23:59:23			Nalidixic Acid~Nitrofurantoin~Norfloxacin~	Proteus vulgaris
C03	Urine	2015-04-16	2015-04-16 00:06:07			Nalidixic Acid~Nitrofurantoin~Norfloxacin~	Citrobacter diversus
CLIN7	Urine	2015-04-20	2015-04-20 08:42:50	Nalidixic Acid~Norfloxacin~	Nitrofurantoin~	Imipenem~	Klebsiella oxytoca
G12	Swab - Wound	2015-04-20	2015-04-20 10:28:56	Cefotaxime~Co-trimoxazole~		Gentamicin~Ciprofloxacin~Chloramphenicol~	Klebsiella pneumoniae
CLIN6	Swab - Origin Unknown	2015-04-21	2015-04-21 09:48:13	Penicillin~Erythromycin~		Oxacillin~Chloramphenicol~Ciprofloxacin~Clindamycin~	Coagulase -tive Staphylococcus
C03	Swab - Origin Unknown	2015-04-21	2015-04-21 17:47:48			Ciprofloxacin~Chloramphenicol~Cefuroxime (oral)~Ceftazidime~	Escherichia coli
FSW	Swab - Wound	2015-04-22	2015-04-22 09:45:28	Erythromycin~Co-trimoxazole~		Oxacillin~Chloramphenicol~Ciprofloxacin~Cefotaxime~	Staphylococcus aureus
MAW	Blood Urine	2015-04-26	2015-04-26 16:17:44
MAW	Blood Urine	2015-04-26	2015-04-26 16:17:44	Ampicillin~Norfloxacin~		Tetracycline~Nitrofurantoin~	Enterococcus species
CAS	Urine	2015-04-27	2015-04-27 09:01:05			Nitrofurantoin~Norfloxacin~	Enterobacter agglomerans
G01	Urine	2015-04-27 17:20:00	2015-04-27 17:21:18		Nitrofurantoin~Norfloxacin~		Citrobacter diversus
C3S	Swab - Origin Unknown	2015-04-28	2015-04-28 10:56:10	Penicillin~		Oxacillin~Chloramphenicol~Ciprofloxacin~Ceftriaxone~	Coagulase -tive Staphylococcus
G02	Swab - Origin Unknown	2015-04-28	2015-04-28 22:21:51	Gentamicin~Ciprofloxacin~		Chloramphenicol~	Klebsiella oxytoca
G12	Swab - Origin Unknown	2015-05-01 10:18:00	2015-05-01 10:20:13	Co-trimoxazole~		Oxacillin~Erythromycin~Tetracycline~Chloramphenicol~Ciprofloxacin~Cefotaxime~	Staphylococcus aureus
AMEU	Blood	2015-05-04	2015-05-04 12:23:16	Oxacillin~Penicillin~Ceftriaxone~		Vancomycin~Erythromycin~Chloramphenicol~Ciprofloxacin~	Coagulase Neg Staphylococcus
AMEU	Blood	2015-05-04	2015-05-04 12:23:16	Oxacillin~Penicillin~Ceftriaxone~		Vancomycin~Erythromycin~Chloramphenicol~Ciprofloxacin~	Coagulase Neg Staphylococcus
G12	Swab - Origin Unknown	2015-05-04	2015-05-04 12:49:35		Ciprofloxacin~	Oxacillin~Chloramphenicol~Cefotaxime~	Staphylococcus aureus
C21	Urine	2015-01-02	2015-01-02 11:05:25	Co-trimoxazole~		Cefotaxime~Cefuroxime (oral)~Nitrofurantoin~Norfloxacin~	Klebsiella pneumoniae
E11		2015-05-22 23:39:00	2015-05-22 23:43:16			Cefotaxime~Ciprofloxacin~Chloramphenicol~	Salmonella species
MICU		2015-05-28	2015-05-28 15:33:16	Ciprofloxacin~Gentamicin~		Imipenem~	Pseudomonas species
MICU	Blood	2015-05-29	2015-05-29 18:35:37	Gentamicin~		Ceftazidime~Ciprofloxacin~	Pseudomonas species
MICU	Blood	2015-05-29	2015-05-29 18:35:37	Gentamicin~		Ceftazidime~Ciprofloxacin~	Pseudomonas species
MICU	Blood	2015-05-29	2015-05-29 18:35:37	Gentamicin~		Ceftazidime~Ciprofloxacin~	Pseudomonas species
G21	Swab - Origin Unknown	2015-06-01	2015-06-01 11:32:51	Oxacillin~Penicillin~Erythromycin~Cefotaxime~		Chloramphenicol~Ciprofloxacin~Clindamycin~	Coagulase -tive Staphylococcus
A01	Urine	2015-06-02	2015-06-02 09:21:31	Norfloxacin~		Ampicillin~Nitrofurantoin~	Enterococcus faecalis
G02	Swab - Wound	2015-06-04	2015-06-04 10:24:27			Ceftazidime~Ciprofloxacin~Gentamicin~	Pseudomonas species
E21	Ascitic Fluid	2015-06-04	2015-06-04 13:50:15
E02	Swab - Wound	2015-06-06	2015-06-06 12:21:20	Ampicillin~Gentamicin~Cefotaxime~Ciprofloxacin~		Chloramphenicol~	Klebsiella oxytoca
	Urine	2015-06-13	2015-06-13 09:56:33	Norfloxacin~		Nitrofurantoin~	Streptococcus species
G12	Swab - Wound	2015-06-13	2015-06-13 13:09:49		Gentamicin~Cefotaxime~	Ciprofloxacin~Chloramphenicol~	Klebsiella oxytoca
G12	Swab - Wound	2015-06-13	2015-06-13 13:09:49	Penicillin~		Erythromycin~	Streptococcus species
G12	Swab - Wound	2015-06-13	2015-06-13 13:09:49	Penicillin~		Oxacillin~Ciprofloxacin~	Staphylococcus aureus
C03	Urine	2015-06-14	2015-06-14 17:57:32			Ampicillin~Nitrofurantoin~Norfloxacin~	Enterococcus faecalis
C03	Urine	2015-06-14	2015-06-14 17:57:32			Ampicillin~Nitrofurantoin~Norfloxacin~	Enterococcus faecalis
MICU		2015-06-15	2015-06-15 11:14:16	Gentamicin~Cefotaxime~Ciprofloxacin~Chloramphenicol~			Klebsiella oxytoca
C01	Swab - Wound	2015-06-18	2015-06-18 14:33:53	Gentamicin~Ciprofloxacin~Chloramphenicol~Ceftazidime~			Escherichia coli
E22	SPUTUM	2015-06-24	2015-06-24 09:45:53				Candida albicans
		2015-06-26	2015-06-26 09:44:51				Staphylococcus aureus
E12		2015-06-26 10:10:00	2015-06-26 10:12:39			Oxacillin~Chloramphenicol~Ciprofloxacin~Clindamycin~	Staphylococcus aureus
FSW		2015-06-27	2015-06-27 20:22:50			Ciprofloxacin~	Staphylococcus aureus
HCC	Urine	2015-04-04	2015-04-04 13:51:02	Ampicillin~		Cefotaxime~Nalidixic Acid~Norfloxacin~	Klebsiella pneumoniae
AMEU	Blood	2015-04-05 15:38:00	2015-04-05 15:39:08	Ampicillin~Nitrofurantoin~		Cefotaxime~Nalidixic Acid~Norfloxacin~	Klebsiella oxytoca
B03	Urine	2015-04-06	2015-04-06 09:01:38	Ampicillin~Cefotaxime~Nitrofurantoin~		Nalidixic Acid~Norfloxacin~	Enterobacter species
CLIN4		2015-04-07	2015-04-07 11:01:25			Penicillin~Chloramphenicol~Erythromycin~	Streptococcus species
E01	Urine	2015-04-08	2015-04-08 14:38:42	Ampicillin~Nalidixic Acid~Norfloxacin~		Nitrofurantoin~	Escherichia coli
E01	Urine	2015-04-08	2015-04-08 14:38:42	Ampicillin~Nalidixic Acid~Norfloxacin~		Nitrofurantoin~	Escherichia coli
C01	Swab - Origin Unknown	2015-04-09	2015-04-09 08:55:03	Ciprofloxacin~Gentamicin~		Ceftazidime~	Pseudomonas species
C01	Swab - Origin Unknown	2015-04-09	2015-04-09 08:55:03	Ciprofloxacin~Gentamicin~		Ceftazidime~	Pseudomonas species
G01	Swab - Origin Unknown	2015-04-10	2015-04-10 15:16:23		Ciprofloxacin~	Ceftazidime~Gentamicin~	Pseudomonas species
G01	Swab - Origin Unknown	2015-04-10	2015-04-10 15:16:23	Penicillin~Clindamycin~Erythromycin~		Chloramphenicol~	Streptococcus species
C03	Urine	2015-04-17	2015-04-17 11:31:04	Co-trimoxazole~		Ampicillin~	á-haemolytic Streptococcus
AMEU	Blood Urine	2015-04-18	2015-04-18 13:01:10	Nitrofurantoin~Norfloxacin~			Escherichia coli
AMEU	Blood Urine	2015-04-18	2015-04-18 13:01:10	Tetracycline~		Imipenem~	Escherichia coli
C01	SPUTUM	2015-04-20	2015-04-20 08:37:37		Ciprofloxacin~	Ceftazidime~Gentamicin~	Pseudomonas species
B02	Urine	2015-04-20	2015-04-20 10:45:20			Ampicillin~Nitrofurantoin~Norfloxacin~	Enterococcus species
E02	Swab - Origin Unknown	2015-04-21	2015-04-21 13:04:31	Ampicillin~Co-trimoxazole~Chloramphenicol~		Gentamicin~Cefotaxime~Ciprofloxacin~	Proteus mirabilis
AMEU	Blood Urine	2015-04-21	2015-04-21 13:33:57	Gentamicin~Ciprofloxacin~Co-trimoxazole~Ceftazidime~		Imipenem~	Acinetobacter species
B03	Urine	2015-04-22	2015-04-22 08:49:46			Nalidixic Acid~Norfloxacin~	Escherichia coli
AFC	SPUTUM	2015-04-22	2015-04-22 08:51:08	Co-trimoxazole~		Tetracycline~	Moraxella catarrhalis
AFC	SPUTUM	2015-04-22	2015-04-22 08:51:08			Cefotaxime~Chloramphenicol~	Streptococcus species
AFC	Blood Urine	2015-04-22	2015-04-22 13:54:48			Ciprofloxacin~Nitrofurantoin~Norfloxacin~	Staphylococcus epidermidis
AFC	Urine	2015-04-24	2015-04-24 11:31:10	Nalidixic Acid~Norfloxacin~		Nitrofurantoin~	Escherichia coli
AFC	Urine	2015-04-24	2015-04-24 13:48:47	Ampicillin~		Nitrofurantoin~Norfloxacin~	Pantoae agglomerans
C03	Blood Urine	2015-04-24 19:03:00	2015-04-24 19:04:29			Nitrofurantoin~Norfloxacin~	Citrobacter freundii
AMEU	Ascitic fluid	2015-04-24 19:26:00	2015-04-24 19:28:49	Cefotaxime~	Erythromycin~	Chloramphenicol~Tetracycline~	Streptococcus species
G02	Swab - Origin Unknown	2015-05-27 10:38:00	2015-05-27 10:39:55			Ampicillin~Gentamicin~Cefotaxime~Ciprofloxacin~Chloramphenicol~	Enterobacter agglomerans
G02	Swab - Origin Unknown	2015-05-27 10:38:00	2015-05-27 10:39:55			Penicillin~Cefotaxime~Chloramphenicol~Clindamycin~Erythromycin~	Streptococcus species
E02	SPUTUM	2015-05-27	2015-05-27 15:47:14	Ampicillin~		Gentamicin~Cefotaxime~Ciprofloxacin~Chloramphenicol~	Klebsiella pneumoniae
G21	Swab - Origin Unknown	2015-05-29	2015-05-29 11:06:32	Ciprofloxacin~Gentamicin~		Imipenem~	Pseudomonas species
G21	Swab - Origin Unknown	2015-05-29	2015-05-29 11:06:32	Penicillin~		Oxacillin~Erythromycin~Chloramphenicol~Ciprofloxacin~Clindamycin~Cefotaxime~	Staphylococcus aureus
PICU	Blood	2015-05-29 11:30:00	2015-05-29 11:30:43			Oxacillin~Chloramphenicol~Ciprofloxacin~Clindamycin~Cefotaxime~	Staphylococcus aureus
E22	Blood Urine	2015-06-02	2015-06-02 10:04:04	Ampicillin~Norfloxacin~		Nitrofurantoin~	Enterococcus faecalis
B11	SPUTUM	2015-06-03	2015-06-03 17:00:12	Gentamicin~Cefotaxime~Ciprofloxacin~Ceftazidime~		Chloramphenicol~	Klebsiella pneumoniae
D11	Blood	2015-06-08	2015-06-08 13:42:13	Gentamicin~Cefotaxime~Ciprofloxacin~		Chloramphenicol~	Klebsiella pneumoniae
	Blood	2015-06-09	2015-06-09 15:36:28				Salmonella typhi
	Blood	2015-06-09	2015-06-09 15:36:28			Cefotaxime~Ciprofloxacin~	Salmonella typhi
	Blood	2015-06-09	2015-06-09 15:38:05			Gentamicin~Cefotaxime~Ciprofloxacin~Chloramphenicol~Ceftazidime~	Escherichia coli
CLIN7	Urethral Bx	2015-06-09	2015-06-09 16:48:26			Ampicillin~Chloramphenicol~	Streptococcus agalactiae
	Blood Urine	2015-06-10	2015-06-10 08:38:16
A07	Blood	2015-06-10	2015-06-10 08:43:20	Chloramphenicol~		Gentamicin~Ciprofloxacin~Ceftazidime~	Klebsiella pneumoniae
NICU	Blood	2015-06-10	2015-06-10 22:47:09	Chloramphenicol~Erythromycin~			Enterococcus species
NICU	Blood	2015-06-11	2015-06-11 11:17:17	Gentamicin~Cefotaxime~Ciprofloxacin~Ceftazidime~		Chloramphenicol~	Klebsiella pneumoniae
A08	Blood	2015-06-13	2015-06-13 17:49:27
A08	Blood	2015-06-13	2015-06-13 17:49:27	Erythromycin~		Oxacillin~Chloramphenicol~Clindamycin~	Coagulase Neg Staphylococcus
G12	Swab - Origin Unknown	2015-06-17	2015-06-17 14:50:41			Oxacillin~Erythromycin~Chloramphenicol~Ciprofloxacin~Cefotaxime~	Staphylococcus aureus
G12	Swab - Origin Unknown	2015-06-17	2015-06-17 14:50:41	Cefotaxime~Ciprofloxacin~		Gentamicin~Chloramphenicol~	Klebsiella pneumoniae
E02	Blood	2015-06-17	2015-06-17 19:36:24			Oxacillin~Erythromycin~Chloramphenicol~Clindamycin~Cefotaxime~	Staphylococcus aureus
C21	Swab - Wound	2015-06-19	2015-06-19 09:19:35		Ciprofloxacin~	Ceftazidime~	Proteus species
PICU	Blood	2015-05-13	2015-05-13 15:02:23	Oxacillin~Penicillin~Erythromycin~Chloramphenicol~Ciprofloxacin~Ceftriaxone~		Vancomycin~	Coagulase Neg Staphylococcus
PICU	Blood	2015-05-13	2015-05-13 15:02:23	Ampicillin~Chloramphenicol~		Ciprofloxacin~	Escherichia coli
CLIN7	Blood Urine	2015-05-15	2015-05-15 13:42:45	Nalidixic Acid~Norfloxacin~		Nitrofurantoin~	Escherichia coli
E12	Blood	2015-05-18	2015-05-18 12:49:41	Oxacillin~Penicillin~Cefoxitin~Ciprofloxacin~	Erythromycin~	Chloramphenicol~	Staphylococcus aureus
E12	Blood	2015-05-18	2015-05-18 12:49:41	Oxacillin~Penicillin~Cefoxitin~Ciprofloxacin~	Erythromycin~	Chloramphenicol~	Staphylococcus aureus
PCOE	Swab - Wound	2015-05-22	2015-05-22 15:07:40			Penicillin~Chloramphenicol~Clindamycin~Erythromycin~	á-haemolytic Streptococcus
G12	Swab - Wound	2015-05-25	2015-05-25 09:58:19	Ceftazidime~Ciprofloxacin~Gentamicin~		Imipenem~	Pseudomonas species
G12	Swab - Wound	2015-05-25	2015-05-25 09:58:19	Oxacillin~Penicillin~Cefotaxime~		Erythromycin~Chloramphenicol~Ciprofloxacin~Clindamycin~	Coagulase Neg Staphylococcus
E02	SPUTUM	2015-05-29	2015-05-29 07:43:22	Ampicillin~Gentamicin~Cefotaxime~Ciprofloxacin~Chloramphenicol~		Imipenem~	Klebsiella pneumoniae
AMEU	Urine	2015-05-30	2015-05-30 07:29:47	Nalidixic Acid~Norfloxacin~	Nitrofurantoin~		Citrobacter diversus
C02	Blood	2015-06-01 23:03:00	2015-06-01 23:04:13	Chloramphenicol~Ciprofloxacin~		Oxacillin~Clindamycin~Cefotaxime~	Staphylococcus aureus
C02	Blood	2015-06-01 23:03:00	2015-06-01 23:04:13	Chloramphenicol~Ciprofloxacin~		Oxacillin~Clindamycin~Cefotaxime~	Staphylococcus aureus
NICU	Blood	2015-06-03	2015-06-03 12:21:03	Oxacillin~Chloramphenicol~Ciprofloxacin~Cefotaxime~		Clindamycin~	Coagulase -tive Staphylococcus
NICU	Blood	2015-06-03	2015-06-03 12:21:03	Oxacillin~Chloramphenicol~Ciprofloxacin~Cefotaxime~		Clindamycin~	Coagulase -tive Staphylococcus
CLIN5	Blood Urine	2015-06-03	2015-06-03 14:23:31		Norfloxacin~	Ampicillin~Nitrofurantoin~	Enterococcus faecalis
A01	Blood	2015-06-04	2015-06-04 09:32:48	Ceftazidime~		Ciprofloxacin~Gentamicin~	Pseudomonas species
A01	Blood	2015-06-04	2015-06-04 09:32:48	Ceftazidime~		Ciprofloxacin~Gentamicin~	Pseudomonas species
A01	Blood	2015-06-04	2015-06-04 09:32:48	Ceftazidime~		Ciprofloxacin~Gentamicin~	Pseudomonas species
A01	Blood	2015-06-04	2015-06-04 09:32:48	Ceftazidime~		Ciprofloxacin~Gentamicin~	Pseudomonas species
AMEU		2015-06-09	2015-06-09 13:00:38			Gentamicin~Cefotaxime~Ciprofloxacin~Ceftazidime~	Acinetobacter species
A08	SPUTUM	2015-06-09	2015-06-09 15:19:00			Ceftazidime~Ciprofloxacin~Gentamicin~	Pseudomonas aeruginosa
E22		2015-06-09	2015-06-09 16:51:04		Ceftazidime~	Ciprofloxacin~Gentamicin~	Pseudomonas aeruginosa
NICU	Blood	2015-09-28	2015-09-28 14:16:00	Ampicillin~Erythromycin~Ciprofloxacin~Tetracycline~		Vancomycin~	Enterococcus faecium
	Swab - Origin Unknown	2015-09-30	2015-09-30 08:45:46	Ampicillin~Co-trimoxazole~		Gentamicin~Ciprofloxacin~Ceftazidime~Imipenem~Ceftriaxone~	Enterobacter cloacae
NICU	Blood	2015-10-05	2015-10-05 15:16:44	Ampicillin~Co-amoxiclav~Gentamicin~Ciprofloxacin~Co-trimoxazole~Ceftazidime~Ceftriaxone~		Nitrofurantoin~Imipenem~Amikacin~	Klebsiella pneumoniae
C03	Urine	2015-10-05 22:56:00	2015-10-05 22:57:35	Ampicillin~	Nalidixic Acid~	Nitrofurantoin~Norfloxacin~	Enterobacter species
	Blood	2015-10-08	2015-10-08 15:00:01	Gentamicin~Ciprofloxacin~Co-trimoxazole~Ceftazidime~Nitrofurantoin~Ceftriaxone~		Imipenem~	Escherichia coli
CLIN7	Urine	2015-10-09	2015-10-09 10:48:53	Ampicillin~Nalidixic Acid~Norfloxacin~		Nitrofurantoin~	Klebsiella oxytoca
E01		2015-10-13	2015-10-13 16:56:44			Penicillin~Chloramphenicol~Clindamycin~Erythromycin~	Streptococcus species
AMEU	Urine	2015-10-14	2015-10-14 10:24:35	Tetracycline~Cefuroxime (oral)~Cefuroxime (Parenteral)~Nalidixic Acid~Norfloxacin~		Cefotaxime~Ciprofloxacin~Amikacin~	Enterobacter agglomerans
E22	Blood	2015-10-22	2015-10-22 14:07:01				No growth
AIDC	SPUTUM	2015-10-23	2015-10-23 11:41:50				Streptococcus pneumoniae
AIDC	SPUTUM	2015-10-23	2015-10-23 11:41:50	Erythromycin~		Penicillin~Chloramphenicol~Ciprofloxacin~Cefotaxime~	Streptococcus pneumoniae
C21	Blood	2015-10-27	2015-10-27 14:25:25	Oxacillin~Cefoxitin Screen~		Erythromycin~Co-trimoxazole~Tetracycline~Ciprofloxacin~Nitrofurantoin~Clindamycin~Vancomycin~	Staphylococcus species
NICU	Blood	2015-11-02 14:29:00	2015-11-02 14:30:16	Ampicillin~Gentamicin~Ciprofloxacin~Co-trimoxazole~Ceftazidime~Ceftriaxone~	Amikacin~	Imipenem~	Escherichia coli
NICU	Blood	2015-11-02 14:29:00	2015-11-02 14:30:16	Erythromycin~	Nitrofurantoin~	Ampicillin~Tetracycline~Vancomycin~	Enterococcus species
AMEU	Urine	2015-11-09	2015-11-09 15:11:00	Ampicillin~		Norfloxacin~	Enterobacter agglomerans
G02	Swab - Wound	2015-11-09 19:22:00	2015-11-09 19:22:37	Ciprofloxacin~Gentamicin~		Ceftazidime~Imipenem~	Klebsiella species
G02	Swab - Wound	2015-11-09 19:22:00	2015-11-09 19:22:37	Ampicillin~Ciprofloxacin~Co-trimoxazole~Ceftazidime~Nitrofurantoin~Ceftriaxone~		Gentamicin~Imipenem~	Acinetobacter baumannii
AFC	Urine	2015-11-10 18:21:00	2015-11-10 18:21:56	Ampicillin~Nitrofurantoin~		Norfloxacin~	Enterococcus faecalis
E01	SPUTUM	2015-11-11 20:12:00	2015-11-11 20:13:06	Ampicillin~		Gentamicin~Ciprofloxacin~Chloramphenicol~Amikacin~	Candida species
HCC	Urine	2015-01-06	2015-01-06 19:21:32			Norfloxacin~	Pseudomonas species
MAW	Urine	2015-01-08	2015-01-08 10:16:43	Norfloxacin~		Cefotaxime~Cefuroxime (oral)~Nitrofurantoin~	Citrobacter freundii
E22	SPUTUM	2015-01-12	2015-01-12 10:36:22	Oxacillin~Penicillin~Erythromycin~Co-trimoxazole~		Tetracycline~	Staphylococcus aureus
CLIN4	Blood Urine	2015-01-14	2015-01-14 09:56:21
C23	SPUTUM	2015-01-14	2015-01-14 14:08:15			Ceftazidime~Gentamicin~	Pseudomonas aeruginosa
CLIN5	SPUTUM	2015-01-16	2015-01-16 10:08:35			Ceftazidime~Gentamicin~	Pseudomonas aeruginosa
MICU	Blood	2015-01-16	2015-01-16 23:22:13	Oxacillin~Penicillin~Erythromycin~Co-trimoxazole~		Vancomycin~	Coagulase -tive Staphylococcus
E12	Stools	2015-01-17	2015-01-17 12:44:57	Co-trimoxazole~		Nitrofurantoin~Norfloxacin~	Enterobacter cloacae
E12	Stools	2015-01-17	2015-01-17 12:44:57	Co-trimoxazole~		Nitrofurantoin~Norfloxacin~	Enterobacter cloacae
MICU	SPUTUM	2015-01-21	2015-01-21 17:24:19	Cefotaxime~Co-trimoxazole~Tetracycline~			Klebsiella pneumoniae
CLIN5	SPUTUM	2015-01-30	2015-01-30 10:22:58	Tetracycline~			Moraxella catarrhalis
CLIN4		2015-08-07	2015-08-07 17:05:43	Gentamicin~		Chloramphenicol~	Proteus species
CLIN7	Urine	2015-08-10	2015-08-10 15:13:17	Norfloxacin~	Nitrofurantoin~		Enterobacter agglomerans
C23	Blood	2015-08-10	2015-08-10 22:43:18			Ampicillin~Ciprofloxacin~Tetracycline~Nitrofurantoin~	Enterococcus faecalis
C23	Blood	2015-08-10	2015-08-10 22:43:18			Ampicillin~Ciprofloxacin~Tetracycline~Nitrofurantoin~	Enterococcus faecalis
	Blood	2015-08-17	2015-08-17 06:59:58	Ampicillin~Gentamicin~Ciprofloxacin~Chloramphenicol~			Klebsiella pneumoniae
E01	Blood	2015-08-18	2015-08-18 11:42:26	Penicillin~Erythromycin~Co-trimoxazole~Tetracycline~Chloramphenicol~Ciprofloxacin~Ceftriaxone~		Oxacillin~Cefoxitin Screen~Clindamycin~	Staphylococcus aureus
E11	Swab - Wound	2015-08-19	2015-08-19 12:29:31	Ciprofloxacin~Chloramphenicol~	Gentamicin~		Proteus species
G21		2015-08-20	2015-08-20 14:18:10	Gentamicin~Ciprofloxacin~		Chloramphenicol~	Proteus species
E21	SPUTUM	2015-08-25	2015-08-25 09:10:52			Gentamicin~Ciprofloxacin~Chloramphenicol~	Klebsiella pneumoniae
CLIN5	Urine	2015-08-27	2015-08-27 15:43:28	Norfloxacin~		Nitrofurantoin~	Citrobacter diversus
	SPUTUM	2015-08-28 08:33:00	2015-08-28 08:35:17			Ciprofloxacin~Gentamicin~	Pseudomonas aeruginosa
C3S	Swab - Wound	2015-08-28	2015-08-28 13:42:17			Gentamicin~Ciprofloxacin~Chloramphenicol~	Proteus species
CLIN4	Urine	2015-08-28	2015-08-28 15:36:17			Nitrofurantoin~Norfloxacin~	Enterobacter aerogenes
CLIN7		2015-09-01	2015-09-01 10:57:09			Oxacillin~Chloramphenicol~Ciprofloxacin~Ceftriaxone~	Staphylococcus aureus
AMEU	Urine	2015-09-03	2015-09-03 14:26:11			Norfloxacin~	Klebsiella pneumoniae
AMEU	Urine	2015-09-13	2015-09-13 14:56:23	Nitrofurantoin~Norfloxacin~		Imipenem~	Klebsiella pneumoniae
	Swab - Origin Unknown	2015-09-15	2015-09-15 11:18:06			Oxacillin~Erythromycin~Co-trimoxazole~Chloramphenicol~Ciprofloxacin~Clindamycin~Ceftriaxone~	Staphylococcus aureus
E12	Blood	2015-09-15	2015-09-15 14:53:18			Ciprofloxacin~Gentamicin~Imipenem~	Pseudomonas species
C03		2015-06-20	2015-06-20 17:17:32	Penicillin~Erythromycin~		Cefotaxime/Ceftriazone~	Streptococcus species
E21	Swab - Origin Unknown	2015-06-22	2015-06-22 13:37:14	Cefoxitin~Erythromycin~Cefotaxime~		Chloramphenicol~Clindamycin~	Staphylococcus aureus
B03	Urine	2015-06-24	2015-06-24 11:49:24		Gentamicin~Cefotaxime~	Norfloxacin~	Pseudomonas aeruginosa
CLIN5		2015-06-25 10:35:00	2015-06-25 10:37:03				Moraxella catarrhalis
A07	Blood	2015-06-25	2015-06-25 15:36:08	Gentamicin~Chloramphenicol~		Cefotaxime~Ciprofloxacin~	Klebsiella pneumoniae
A07	Blood	2015-06-25	2015-06-25 15:36:08	Gentamicin~Chloramphenicol~		Cefotaxime~Ciprofloxacin~	Klebsiella pneumoniae
	Urine	2015-06-25	2015-06-25 22:29:21	Tetracycline~		Nitrofurantoin~Norfloxacin~	Enterococcus faecalis
B03	Blood	2015-06-26	2015-06-26 06:58:16	Gentamicin~Cefotaxime~Chloramphenicol~		Ciprofloxacin~	Klebsiella pneumoniae
B03	Blood	2015-06-26	2015-06-26 06:58:16	Gentamicin~Cefotaxime~Chloramphenicol~		Ciprofloxacin~	Klebsiella pneumoniae
G12	Swab - Origin Unknown	2015-07-07	2015-07-07 07:51:03		Chloramphenicol~	Gentamicin~Ciprofloxacin~	Klebsiella pneumoniae
G12	Swab - Wound	2015-07-08	2015-07-08 12:04:51	Penicillin~		Oxacillin~Erythromycin~Chloramphenicol~Ciprofloxacin~Clindamycin~	Staphylococcus aureus
G12	Swab - Wound	2015-07-09	2015-07-09 09:02:53			Gentamicin~Ciprofloxacin~Chloramphenicol~	Escherichia coli
CLIN7	Semen	2015-07-09	2015-07-09 09:06:47	Chloramphenicol~Erythromycin~		Penicillin~	Enterococcus faecalis
B02	Urine	2015-07-09	2015-07-09 11:50:06			Nitrofurantoin~Norfloxacin~	Coagulase Neg Staphylococcus
G02	Swab - Origin Unknown	2015-07-09	2015-07-09 15:17:04	Gentamicin~Cefotaxime~Ciprofloxacin~Chloramphenicol~		Imipenem~	Proteus species
NICU	Blood	2015-07-10 14:44:00	2015-07-10 14:44:55	Gentamicin~Cefotaxime~Ciprofloxacin~		Chloramphenicol~	Escherichia coli
C01	Blood	2015-07-14	2015-07-14 23:54:01	Gentamicin~Cefotaxime~Ciprofloxacin~Chloramphenicol~Imipenem~			Klebsiella pneumoniae
MICU	Urine	2015-07-15	2015-07-15 00:12:22	Cefuroxime (oral)~Norfloxacin~		Nitrofurantoin~	Escherichia coli
C03	Urine	2015-07-15	2015-07-15 11:31:35			Cefotaxime~Tetracycline~Cefuroxime (oral)~Nalidixic Acid~Norfloxacin~	Escherichia coli
G12	Blood	2015-07-15	2015-07-15 15:05:49			Cefoxitin~Erythromycin~Chloramphenicol~Ciprofloxacin~Clindamycin~	Staphylococcus aureus
MICU	Blood	2015-07-16	2015-07-16 14:33:06	Gentamicin~Ciprofloxacin~Chloramphenicol~		Imipenem~	Klebsiella pneumoniae
G12		2015-07-20	2015-07-20 21:31:07	Ampicillin~	Nitrofurantoin~	Gentamicin~Ciprofloxacin~Ceftazidime~Imipenem~	Klebsiella oxytoca
AMEU	Swab - Origin Unknown	2015-07-21	2015-07-21 15:41:58	Ampicillin~		Gentamicin~Ciprofloxacin~Ceftazidime~Nitrofurantoin~Imipenem~	Escherichia coli
AMEU	Swab - Origin Unknown	2015-07-21	2015-07-21 15:41:58	Ampicillin~		Gentamicin~Ciprofloxacin~Ceftazidime~Nitrofurantoin~Imipenem~	Escherichia coli
C03	Urine	2015-01-07	2015-01-07 10:20:22		Nitrofurantoin~	Cefotaxime~Cefuroxime (oral)~Norfloxacin~	Enterobacter aerogenes
C21	Swab - Origin Unknown	2015-01-12	2015-01-12 11:50:19	Erythromycin~		Oxacillin~Ceftriaxone~	Staphylococcus aureus
E21	SPUTUM	2015-01-12	2015-01-12 12:03:32	Ceftazidime~Gentamicin~		Imipenem~	Pseudomonas species
C22	Urine	2015-01-12	2015-01-12 14:45:33	Cefotaxime~Cefuroxime (oral)~Norfloxacin~	Nitrofurantoin~		Klebsiella oxytoca
MICU	Blood	2015-01-13	2015-01-13 09:23:46
MICU	Blood	2015-01-13	2015-01-13 09:23:46	Gentamicin~		Imipenem~Cefotaxime~	Pseudomonas species
MICU	Blood	2015-01-13	2015-01-13 09:23:46	Penicillin~Erythromycin~		Oxacillin~Vancomycin~Tetracycline~Ceftriaxone~	Coagulase -tive Staphylococcus
MICU	Blood	2015-01-13	2015-01-13 09:23:46
MICU	Blood	2015-01-13	2015-01-13 09:23:46	Gentamicin~		Imipenem~Cefotaxime~	Pseudomonas species
MICU	Blood	2015-01-13	2015-01-13 09:23:46	Penicillin~Erythromycin~		Oxacillin~Vancomycin~Tetracycline~Ceftriaxone~	Coagulase -tive Staphylococcus
MICU	Blood	2015-01-13	2015-01-13 09:23:46
MICU	Blood	2015-01-13	2015-01-13 09:23:46	Gentamicin~		Imipenem~Cefotaxime~	Pseudomonas species
MICU	Blood	2015-01-13	2015-01-13 09:23:46	Penicillin~Erythromycin~		Oxacillin~Vancomycin~Tetracycline~Ceftriaxone~	Coagulase -tive Staphylococcus
AMEU	Urine	2015-01-14	2015-01-14 15:34:54	Norfloxacin~	Nitrofurantoin~		Enterococcus faecalis
AMEU	Blood	2015-01-15	2015-01-15 15:08:29	Oxacillin~Penicillin~Erythromycin~Co-trimoxazole~Tetracycline~		Vancomycin~	Coagulase -tive Staphylococcus
B02	Urine	2015-01-16	2015-01-16 09:40:45	Norfloxacin~	Nitrofurantoin~		Klebsiella pneumoniae
G21	Blood	2015-01-19	2015-01-19 14:43:06				Salmonella species
G21	Blood	2015-01-19	2015-01-19 14:43:06	Ampicillin~Co-trimoxazole~		Tetracycline~Cefuroxime (oral)~Ceftazidime~Imipenem~	Salmonella species
C21	Urine	2015-01-23	2015-01-23 15:24:41			Cefuroxime (oral)~Nitrofurantoin~Norfloxacin~	Enterobacter cloacae
E21	Blood	2015-01-27	2015-01-27 10:46:24	Oxacillin~Penicillin~Chloramphenicol~		Tetracycline~Cefotaxime~	Coagulase -tive Staphylococcus
E21	Blood	2015-01-27	2015-01-27 10:46:24	Oxacillin~Penicillin~Chloramphenicol~		Tetracycline~Cefotaxime~	Coagulase -tive Staphylococcus
E21	Blood	2015-01-27	2015-01-27 10:46:24	Oxacillin~Penicillin~Chloramphenicol~		Tetracycline~Cefotaxime~	Coagulase -tive Staphylococcus
NICU	Blood	2015-01-27	2015-01-27 11:58:45	Cefotaxime~Tetracycline~Ceftazidime~		Imipenem~	Proteus penneri
NICU	Blood	2015-01-27	2015-01-27 11:58:45	Cefotaxime~Tetracycline~Ceftazidime~		Imipenem~	Proteus penneri
AMEU	Urine	2015-01-30	2015-01-30 14:47:43		Nitrofurantoin~Norfloxacin~		Enterococcus species
AFC	Urine	2015-02-05	2015-02-05 10:12:49			Cefotaxime~Nitrofurantoin~Norfloxacin~	Escherichia coli
G22	Swab - Origin Unknown	2015-02-05	2015-02-05 17:16:04	Ampicillin~		Gentamicin~Cefotaxime~Imipenem~	Enterobacter agglomerans
G22	Swab - Origin Unknown	2015-02-05	2015-02-05 17:16:04			Ampicillin~Gentamicin~Cefotaxime~	Proteus mirabilis
G01		2015-01-07	2015-01-07 16:03:56	Ampicillin~		Gentamicin~Ceftazidime~Imipenem~	Proteus species
CC	SPUTUM	2015-01-08	2015-01-08 14:07:04	Tetracycline~			Moraxella catarrhalis
G12		2015-01-14	2015-01-14 13:45:01			Ceftazidime~Gentamicin~	Pseudomonas aeruginosa
G12		2015-01-14	2015-01-14 13:45:01	Ampicillin~Co-trimoxazole~Tetracycline~		Gentamicin~Cefuroxime (oral)~Imipenem~	Klebsiella pneumoniae
AMEU	Blood	2015-01-14	2015-01-14 22:43:53	Ampicillin~Gentamicin~Tetracycline~		Imipenem~	Enterobacter agglomerans
AMEU	Blood	2015-01-14	2015-01-14 22:43:53	Ampicillin~Gentamicin~Tetracycline~		Imipenem~	Enterobacter agglomerans
AMEU	Blood	2015-01-16	2015-01-16 09:28:33	Co-trimoxazole~		Oxacillin~Vancomycin~Penicillin~Erythromycin~Tetracycline~	Staphylococcus aureus
A01	SPUTUM	2015-01-16	2015-01-16 17:32:46				Streptococcus pneumoniae
A01	SPUTUM	2015-01-16	2015-01-16 17:32:46	Co-trimoxazole~		Penicillin~Erythromycin~Tetracycline~	Streptococcus pneumoniae
E21	SPUTUM	2015-01-17	2015-01-17 15:57:56	Gentamicin~		Ceftazidime~	Pseudomonas species
E21	SPUTUM	2015-01-17	2015-01-17 15:57:56	Ampicillin~Gentamicin~Co-trimoxazole~Tetracycline~	Ceftazidime~	Imipenem~	Klebsiella pneumoniae
MAW		2015-01-22	2015-01-22 11:29:23	Ampicillin~Gentamicin~Co-trimoxazole~Ceftazidime~			Klebsiella species
MAW		2015-01-22	2015-01-22 11:29:23	Cefuroxime (oral)~Nitrofurantoin~Norfloxacin~			Enterobacter agglomerans
MAW		2015-01-22	2015-01-22 11:29:23	Ampicillin~Gentamicin~Co-trimoxazole~Ceftazidime~			Klebsiella species
MAW		2015-01-22	2015-01-22 11:29:23	Cefuroxime (oral)~Nitrofurantoin~Norfloxacin~			Enterobacter agglomerans
B02	Urine	2015-01-23	2015-01-23 09:07:44	Norfloxacin~	Nitrofurantoin~	Cefuroxime (oral)~	Enterobacter agglomerans
E11	Blood	2015-01-23	2015-01-23 11:15:54			Oxacillin~Vancomycin~Erythromycin~Tetracycline~Ceftriaxone~	Coagulase -tive Staphylococcus
MAW	Blood	2015-01-24	2015-01-24 09:38:21
MSW	Swab - Origin Unknown	2015-01-27	2015-01-27 06:12:43			Gentamicin~Cefotaxime~Chloramphenicol~Tetracycline~Ceftazidime~Imipenem~	Citrobacter diversus
E02	Blood	2015-01-30	2015-01-30 15:20:49
CLIN7	Semen	2015-02-02 11:13:00	2015-02-02 11:16:43	Penicillin~Cefotaxime~Erythromycin~Tetracycline~	Chloramphenicol~		Streptococcus species
MICU	Blood	2015-02-06	2015-02-06 10:49:32	Ceftazidime~Gentamicin~Cefotaxime~		Imipenem~	Pseudomonas aeruginosa
MICU	Blood	2015-02-06	2015-02-06 10:49:32	Ceftazidime~Gentamicin~Cefotaxime~		Imipenem~	Pseudomonas aeruginosa
C03	Urine	2015-02-10	2015-02-10 07:17:58			Nalidixic Acid~Nitrofurantoin~Norfloxacin~	Escherichia coli
CLIN5	Blood Urine	2015-03-02	2015-03-02 15:28:02	Ampicillin~Nitrofurantoin~Norfloxacin~		Cefotaxime~	Enterobacter cloacae
G21		2015-03-04	2015-03-04 14:29:50	Ampicillin~		Gentamicin~Cefotaxime~Ciprofloxacin~Imipenem~	Proteus mirabilis
AMEU	Stools	2015-03-04	2015-03-04 15:30:58
CLIN5	Swab - Wound	2015-03-05 19:35:00	2015-03-05 19:36:29	Nalidixic Acid~Nitrofurantoin~		Norfloxacin~	Acinetobacter species
AFC	Blood Urine	2015-03-11	2015-03-11 14:40:39
G12	Swab - Origin Unknown	2015-03-17	2015-03-17 08:55:12	Ampicillin~Gentamicin~Ciprofloxacin~Chloramphenicol~		Tetracycline~	Citrobacter freundii
G12	Swab - Origin Unknown	2015-03-17	2015-03-17 08:55:12	Ciprofloxacin~Gentamicin~		Imipenem~	Pseudomonas aeruginosa
E22	Blood	2015-03-18	2015-03-18 10:07:23
CLIN7	Semen	2015-03-18	2015-03-18 14:14:22	Co-trimoxazole~Chloramphenicol~Tetracycline~		Gentamicin~Ciprofloxacin~	Klebsiella oxytoca
G01	Swab - Origin Unknown	2015-03-23	2015-03-23 11:58:20			Ceftazidime~Ciprofloxacin~Gentamicin~Imipenem~	Pseudomonas species
AFC	Urine	2015-03-31 14:33:00	2015-03-31 14:33:31	Nalidixic Acid~Norfloxacin~		Nitrofurantoin~	Pantoae agglomerans
AMEU		2015-03-31	2015-03-31 14:53:44	Oxacillin~Penicillin~Erythromycin~Cefotaxime~		Tetracycline~Chloramphenicol~Ciprofloxacin~	Staphylococcus aureus
CAS	Blood Urine	2015-03-31	2015-03-31 16:11:44			Nalidixic Acid~Nitrofurantoin~Norfloxacin~Imipenem~	Citrobacter freundii
	Urine	2015-04-02 11:35:00	2015-04-02 11:36:02			Ampicillin~Cefotaxime~Nalidixic Acid~Nitrofurantoin~Norfloxacin~	Escherichia coli
AFC	SPUTUM	2015-04-02 12:06:00	2015-04-02 12:07:34	Penicillin~		Chloramphenicol~Erythromycin~	Streptococcus species
AMEU	Urine	2015-04-07	2015-04-07 11:26:30	Cefotaxime~			Streptococcus species
AFC	Urine	2015-04-09	2015-04-09 14:45:46	Nalidixic Acid~Nitrofurantoin~		Ampicillin~Norfloxacin~	Proteus mirabilis
B02	Blood	2015-04-10	2015-04-10 17:12:22		Norfloxacin~	Ampicillin~Nitrofurantoin~	Enterococcus species
C21	Swab - Origin Unknown	2015-04-13	2015-04-13 12:16:08	Ampicillin~Gentamicin~Cefotaxime~Ciprofloxacin~Co-trimoxazole~		Chloramphenicol~	Klebsiella pneumoniae
AMEU	Blood	2015-04-13	2015-04-13 14:48:51	Ampicillin~Gentamicin~Co-trimoxazole~		Ciprofloxacin~Chloramphenicol~Imipenem~	Escherichia coli
AMEU	Blood	2015-04-13	2015-04-13 14:48:51	Ampicillin~Gentamicin~Co-trimoxazole~		Ciprofloxacin~Chloramphenicol~Imipenem~	Escherichia coli
CLIN5	Urine	2015-04-14	2015-04-14 10:35:40	Nitrofurantoin~		Nalidixic Acid~Norfloxacin~	Klebsiella pneumoniae
MAW	Swab - Wound	2015-04-14	2015-04-14 16:41:45	Ampicillin~Co-trimoxazole~Chloramphenicol~		Cefotaxime~Ciprofloxacin~	Citrobacter freundii
C21	Swab - Origin Unknown	2015-02-24	2015-02-24 10:44:55	Ampicillin~Ciprofloxacin~Tetracycline~		Gentamicin~Chloramphenicol~Imipenem~	Klebsiella pneumoniae
C3S	Swab - Penile	2015-02-24	2015-02-24 14:32:33	Penicillin~Erythromycin~Cefotaxime~		Oxacillin~Chloramphenicol~	Staphylococcus aureus
E12	Blood Urine	2015-03-02	2015-03-02 14:54:32	Cefotaxime~Norfloxacin~		Nalidixic Acid~Nitrofurantoin~	Escherichia coli
MAW	Blood	2015-03-03	2015-03-03 07:10:19	Oxacillin~Penicillin~Erythromycin~Ciprofloxacin~		Chloramphenicol~Clindamycin~	Coagulase -tive Staphylococcus
E11	Blood	2015-03-04	2015-03-04 11:45:38			Erythromycin~	Rhodococcus equi
CLIN7	Urine	2015-03-13	2015-03-13 11:24:58	Nalidixic Acid~	Norfloxacin~	Ampicillin~Cefotaxime~Ciprofloxacin~Nitrofurantoin~	Escherichia coli
AFC	Blood Urine	2015-03-16	2015-03-16 15:15:21	Cefotaxime~		Nalidixic Acid~Nitrofurantoin~Norfloxacin~	Klebsiella pneumoniae
E02	Urine	2015-03-20	2015-03-20 11:36:49	Ampicillin~	Nalidixic Acid~	Nitrofurantoin~Norfloxacin~	Klebsiella oxytoca
A01	Urine	2015-03-25	2015-03-25 08:06:13	Ampicillin~	Nitrofurantoin~	Gentamicin~Nalidixic Acid~Norfloxacin~	Klebsiella pneumoniae
B02	Blood Urine	2015-04-08	2015-04-08 00:36:31	Nalidixic Acid~Norfloxacin~		Cefuroxime (oral)~Nitrofurantoin~	Klebsiella oxytoca
MSW	Urine	2015-04-08	2015-04-08 14:28:08	Nalidixic Acid~Norfloxacin~		Nitrofurantoin~	Klebsiella pneumoniae
E21	Stools	2015-04-13	2015-04-13 10:18:26
E21	Stools	2015-04-13	2015-04-13 10:18:26	Chloramphenicol~Erythromycin~		Penicillin~Nitrofurantoin~Norfloxacin~	Enterococcus species
E21	Stools	2015-04-13	2015-04-13 10:18:26
E21	Stools	2015-04-13	2015-04-13 10:18:26	Chloramphenicol~Erythromycin~		Penicillin~Nitrofurantoin~Norfloxacin~	Enterococcus species
G02	Swab - Origin Unknown	2015-04-15	2015-04-15 10:04:02			Ampicillin~Gentamicin~Ciprofloxacin~	Citrobacter species
G02	Swab - Origin Unknown	2015-04-15	2015-04-15 10:04:02			Oxacillin~Chloramphenicol~Ciprofloxacin~Cefotaxime~	Staphylococcus aureus
AFC	SPUTUM	2015-04-15	2015-04-15 10:15:25				Moraxella species
MAW	Blood Urine	2015-04-18	2015-04-18 09:09:48	Tetracycline~		Ampicillin~Nitrofurantoin~Norfloxacin~	Enterococcus species
G21	Urine	2015-04-21	2015-04-21 15:16:44	Norfloxacin~	Nitrofurantoin~	Imipenem~	Klebsiella oxytoca
E21	SPUTUM	2015-04-22	2015-04-22 08:52:28			Ceftazidime~Ciprofloxacin~Gentamicin~	Pseudomonas aeruginosa
B03	Urine	2015-04-22	2015-04-22 12:02:12	Nitrofurantoin~Norfloxacin~			Klebsiella oxytoca
	Urine	2015-04-24	2015-04-24 14:17:06			Nitrofurantoin~Norfloxacin~	Citrobacter freundii
MAW	Blood Urine	2015-04-26	2015-04-26 16:12:03	Nitrofurantoin~		Norfloxacin~	Klebsiella species
MAW	Blood	2015-05-03	2015-05-03 07:10:55		Nitrofurantoin~Norfloxacin~		Enterobacter cloacae
E01	SPUTUM	2015-04-28	2015-04-28 10:51:04	Co-trimoxazole~	Tetracycline~		Moraxella catarrhalis
B02	Urine	2015-04-30	2015-04-30 18:57:58			Ceftazidime~Ciprofloxacin~Gentamicin~	Pseudomonas species
E12	Stools	2015-04-30	2015-04-30 20:10:43	Ceftazidime~	Ciprofloxacin~	Gentamicin~Chloramphenicol~	Klebsiella pneumoniae
E12	Stools	2015-04-30	2015-04-30 20:10:43	Ceftazidime~	Ciprofloxacin~	Gentamicin~Chloramphenicol~	Klebsiella pneumoniae
G02	Swab - Wound	2015-05-03	2015-05-03 12:38:21	Oxacillin~Ciprofloxacin~Cefotaxime~	Chloramphenicol~		Staphylococcus aureus
G02	Swab - Origin Unknown	2015-05-03	2015-05-03 12:42:08	Cefotaxime~	Ciprofloxacin~	Gentamicin~	Klebsiella pneumoniae
MICU	Swab - Origin Unknown	2015-05-04	2015-05-04 10:31:40	Ciprofloxacin~		Ceftazidime~Gentamicin~	Pseudomonas species
E12	BRONCHIAL WASHING	2015-05-08	2015-05-08 10:49:03	Gentamicin~		Ceftazidime~Ciprofloxacin~	Pseudomonas species
A05	SPUTUM	2015-05-08	2015-05-08 12:04:41				Haemophilus influenzae
A05	SPUTUM	2015-05-08	2015-05-08 12:04:41	Ampicillin~Chloramphenicol~			Moraxella catarrhalis
FSW	Swab - Wound	2015-05-09	2015-05-09 10:03:52	Ampicillin~		Gentamicin~Ciprofloxacin~Chloramphenicol~	Citrobacter diversus
E12	SPUTUM	2015-05-09	2015-05-09 10:27:55	Ciprofloxacin~Gentamicin~		Ceftazidime~	Pseudomonas aeruginosa
A05	Blood	2015-05-11	2015-05-11 17:17:25
	SPUTUM	2015-05-13	2015-05-13 10:07:16	Erythromycin~Tetracycline~			Moraxella catarrhalis
A05	Urine	2015-05-13	2015-05-13 15:00:38	Nalidixic Acid~Nitrofurantoin~Norfloxacin~		Imipenem~	Klebsiella pneumoniae
PICU	Blood	2015-05-14	2015-05-14 14:49:24	Cefotaxime~Ciprofloxacin~Chloramphenicol~			Klebsiella pneumoniae
PICU	Blood	2015-05-14	2015-05-14 14:49:24	Cefotaxime~Ciprofloxacin~Chloramphenicol~			Klebsiella pneumoniae
G21		2015-05-17	2015-05-17 14:42:06	Chloramphenicol~Erythromycin~		Penicillin~	Streptococcus species
CLIN7	Blood Urine	2015-05-22	2015-05-22 11:09:54	Nalidixic Acid~		Nitrofurantoin~Norfloxacin~	Enterobacter agglomerans
AMEU	Urine	2015-05-23	2015-05-23 14:49:26	Norfloxacin~		Ampicillin~Nitrofurantoin~	Enterococcus faecalis
MICU	Blood	2015-05-28 12:16:00	2015-05-28 12:17:12	Gentamicin~		Ceftazidime~Ciprofloxacin~	Pseudomonas species
MICU	Blood	2015-05-28 12:16:00	2015-05-28 12:17:12	Gentamicin~		Ceftazidime~Ciprofloxacin~	Pseudomonas species
MICU	Blood	2015-05-28 12:16:00	2015-05-28 12:17:12	Gentamicin~		Ceftazidime~Ciprofloxacin~	Pseudomonas species
PICU	Blood	2015-05-29 10:23:00	2015-05-29 10:23:22			Oxacillin~Erythromycin~Chloramphenicol~Ciprofloxacin~Clindamycin~Cefotaxime~	Staphylococcus aureus
PICU	Blood	2015-05-29 10:23:00	2015-05-29 10:23:22			Oxacillin~Erythromycin~Chloramphenicol~Ciprofloxacin~Clindamycin~Cefotaxime~	Staphylococcus aureus
MSW	Swab - Origin Unknown	2015-05-30	2015-05-30 12:29:50	Oxacillin~Penicillin~Cefotaxime~		Erythromycin~Chloramphenicol~Ciprofloxacin~Clindamycin~	Coagulase Neg Staphylococcus
MED	Blood	2015-01-09	2015-01-09 09:11:28	Cefotaxime~Co-trimoxazole~	Nitrofurantoin~	Cefuroxime (oral)~Norfloxacin~	Escherichia coli
E01	Urine	2015-01-12	2015-01-12 09:44:58	Ampicillin~Gentamicin~		Tetracycline~	Klebsiella pneumoniae
E01	Urine	2015-01-12	2015-01-12 09:44:58	Ampicillin~Gentamicin~		Tetracycline~	Klebsiella pneumoniae
C3S	Swab - Origin Unknown	2015-01-12	2015-01-12 11:49:21	Oxacillin~Tetracycline~		Erythromycin~Ceftriaxone~	Staphylococcus aureus
MSW	Urine	2015-01-12	2015-01-12 11:58:56	Cefotaxime~Cefuroxime (oral)~Norfloxacin~	Nitrofurantoin~		Enterobacter agglomerans
G21		2015-01-14	2015-01-14 23:26:04	Ampicillin~Gentamicin~Co-trimoxazole~Tetracycline~		Imipenem~	Klebsiella species
G01	Swab - Origin Unknown	2015-01-15	2015-01-15 15:00:54	Ampicillin~Gentamicin~Tetracycline~Ceftazidime~			Citrobacter diversus
G12	Blood	2015-01-21	2015-01-21 14:42:13	Ampicillin~Gentamicin~Ceftazidime~		Tetracycline~	Klebsiella species
E11	Blood	2015-01-22	2015-01-22 13:42:36	Oxacillin~Penicillin~Erythromycin~Tetracycline~Ceftriaxone~		Vancomycin~	Coagulase -tive Staphylococcus
AMEU	Blood	2015-01-26	2015-01-26 08:25:06	Oxacillin~Erythromycin~Ceftriaxone~		Vancomycin~Tetracycline~	Coagulase -tive Staphylococcus
D11	Blood	2015-02-03	2015-02-03 16:55:33	Oxacillin~Penicillin~Cefotaxime~		Erythromycin~Tetracycline~Clindamycin~	Staphylococcus aureus
FSW	Body Fluid	2015-02-09 06:49:00	2015-02-09 06:55:47	Penicillin~		Oxacillin~Erythromycin~	Staphylococcus aureus
CLIN7	Semen	2015-02-09	2015-02-09 08:22:39	Penicillin~Cefotaxime~		Chloramphenicol~Ciprofloxacin~	Staphylococcus aureus
AIDC	Urine	2015-02-09	2015-02-09 14:57:35	Nalidixic Acid~Norfloxacin~		Nitrofurantoin~	Klebsiella pneumoniae
AMEU	Blood	2015-02-10	2015-02-10 20:19:19	Oxacillin~Penicillin~Erythromycin~Cefotaxime~	Tetracycline~	Ciprofloxacin~	Staphylococcus aureus
AMEU	Blood	2015-02-10	2015-02-10 20:19:19	Oxacillin~Penicillin~Erythromycin~Cefotaxime~	Tetracycline~	Ciprofloxacin~	Staphylococcus aureus
AMEU	Blood	2015-02-10	2015-02-10 20:20:16				Salmonella species
AMEU	Blood	2015-02-10	2015-02-10 20:20:16			Gentamicin~Cefotaxime~Ciprofloxacin~Co-trimoxazole~Chloramphenicol~Tetracycline~	Salmonella species
AMEU	Blood	2015-02-10	2015-02-10 20:20:16				Salmonella species
AMEU	Blood	2015-02-10	2015-02-10 20:20:16			Gentamicin~Cefotaxime~Ciprofloxacin~Co-trimoxazole~Chloramphenicol~Tetracycline~	Salmonella species
CAS	Urine	2015-02-11	2015-02-11 08:34:34				à-Haemolytic streptococcus
C02	Urine	2015-02-14	2015-02-14 11:48:32			Nalidixic Acid~Nitrofurantoin~Norfloxacin~	Escherichia coli
C01		2015-07-20	2015-07-20 21:37:37			Ceftazidime~Ciprofloxacin~Gentamicin~Imipenem~	Pseudomonas aeruginosa
C01		2015-07-20	2015-07-20 21:37:37	Ampicillin~Nitrofurantoin~		Gentamicin~Ciprofloxacin~Ceftazidime~Imipenem~	Proteus mirabilis
CLIN5	Urine	2015-07-24	2015-07-24 08:34:46	Tetracycline~Cefuroxime (oral)~Nalidixic Acid~Norfloxacin~			Klebsiella pneumoniae
G22		2015-07-25	2015-07-25 13:46:45	Ampicillin~		Gentamicin~Ciprofloxacin~Ceftazidime~Nitrofurantoin~Imipenem~	Enterobacter cloacae
G22		2015-07-25	2015-07-25 13:46:45	Ampicillin~Gentamicin~Ceftazidime~		Ciprofloxacin~Nitrofurantoin~Imipenem~	Klebsiella pneumoniae
G22	Swab - Origin Unknown	2015-07-27	2015-07-27 11:52:19	Ampicillin~Gentamicin~Ciprofloxacin~Ceftazidime~Nitrofurantoin~		Imipenem~	Proteus mirabilis
G22	Swab - Origin Unknown	2015-07-27	2015-07-27 11:52:19	Ampicillin~Gentamicin~Ciprofloxacin~	Ceftazidime~	Nitrofurantoin~Imipenem~	Escherichia coli
G22		2015-07-27	2015-07-27 17:12:29	Ampicillin~Cefotaxime~Co-trimoxazole~	Ceftazidime~	Cephalothin~Gentamicin~Ciprofloxacin~Nitrofurantoin~Norfloxacin~Imipenem~	Serratia marcescens
G02	Swab - Origin Unknown	2015-07-29	2015-07-29 14:38:40	Ampicillin~Nitrofurantoin~		Gentamicin~Ciprofloxacin~Co-trimoxazole~Ceftazidime~Imipenem~	Serratia marcescens
G02	Swab - Origin Unknown	2015-07-29	2015-07-29 14:38:40	Ampicillin~		Gentamicin~Ciprofloxacin~Co-trimoxazole~Ceftazidime~Imipenem~	Enterobacter cloacae
E11	SPUTUM	2015-07-30	2015-07-30 09:42:40	Ampicillin~Co-trimoxazole~		Gentamicin~Ciprofloxacin~Ceftazidime~Imipenem~	Klebsiella pneumoniae
G02	Swab - Wound	2015-07-30	2015-07-30 10:24:06	Oxacillin~	Ciprofloxacin~	Chloramphenicol~Clindamycin~	Staphylococcus aureus
G12	Blood	2015-07-30	2015-07-30 14:24:56				Streptococcus pneumoniae
G12	Blood	2015-07-30	2015-07-30 14:24:56			Penicillin~Chloramphenicol~	Streptococcus pneumoniae
C23	Blood	2015-08-06	2015-08-06 14:06:42	Oxacillin~Co-trimoxazole~Tetracycline~Ciprofloxacin~		Vancomycin~Erythromycin~Nitrofurantoin~Clindamycin~	Staphylococcus epidermidis
C23	Blood	2015-08-06	2015-08-06 14:06:42	Oxacillin~Co-trimoxazole~Tetracycline~Ciprofloxacin~		Vancomycin~Erythromycin~Nitrofurantoin~Clindamycin~	Staphylococcus epidermidis
G02	Swab - Wound	2015-08-06	2015-08-06 15:21:05	Gentamicin~Chloramphenicol~		Ciprofloxacin~	Klebsiella pneumoniae
E02		2015-08-07	2015-08-07 16:46:11	Gentamicin~Ciprofloxacin~Chloramphenicol~			Proteus species
G12	Swab - Wound	2015-08-12	2015-08-12 16:45:18	Penicillin~	Clindamycin~	Oxacillin~Erythromycin~Chloramphenicol~Ciprofloxacin~Ceftriaxone~	Staphylococcus aureus
G12	Swab - Wound	2015-08-12	2015-08-12 16:45:18	Gentamicin~Ciprofloxacin~Chloramphenicol~		Imipenem~	Klebsiella pneumoniae
E01	Blood	2015-08-13	2015-08-13 14:31:55	Oxacillin~Cefoxitin Screen~Erythromycin~Co-trimoxazole~Tetracycline~Ciprofloxacin~Clindamycin~		Vancomycin~Nitrofurantoin~	Staphylococcus aureus
C01	Swab - Origin Unknown	2015-08-21	2015-08-21 10:26:18	Gentamicin~Ciprofloxacin~Chloramphenicol~			Klebsiella species
MAW	Swab - Wound	2015-04-14	2015-04-14 16:41:45	Penicillin~		Oxacillin~Erythromycin~Co-trimoxazole~Chloramphenicol~Ciprofloxacin~Clindamycin~	Coagulase -tive Staphylococcus
G12	Swab - Wound	2015-04-16	2015-04-16 14:28:52	Ceftazidime~Ciprofloxacin~Gentamicin~	Imipenem~		Pseudomonas species
G12	Swab - Wound	2015-04-17	2015-04-17 10:57:52	Co-trimoxazole~		Gentamicin~Cefotaxime~Ciprofloxacin~Chloramphenicol~	Citrobacter freundii
CLIN7	Urine	2015-04-17	2015-04-17 11:14:11	Chloramphenicol~		Ampicillin~Nitrofurantoin~Norfloxacin~	Enterococcus species
E12	Urine	2015-04-20	2015-04-20 11:59:32	Ceftazidime~		Ciprofloxacin~Gentamicin~	Pseudomonas aeruginosa
NICU	Blood	2015-04-23	2015-04-23 08:55:27	Gentamicin~Co-trimoxazole~Chloramphenicol~Tetracycline~		Ciprofloxacin~	Escherichia coli
NICU	Blood	2015-04-23	2015-04-23 08:55:27	Gentamicin~Co-trimoxazole~Chloramphenicol~Tetracycline~		Ciprofloxacin~	Escherichia coli
C3S	Blood Urine	2015-04-24	2015-04-24 12:29:30			Nitrofurantoin~Norfloxacin~	Klebsiella pneumoniae
E21	Urine	2015-04-25	2015-04-25 11:52:56	Tetracycline~Norfloxacin~		Ampicillin~Nitrofurantoin~	Enterococcus species
E22	Urine	2015-04-25 19:07:00	2015-04-25 19:08:18	Nitrofurantoin~Norfloxacin~		Imipenem~	Citrobacter diversus
E02	Swab - Wound	2015-05-05	2015-05-05 14:27:36			Ceftazidime~Ciprofloxacin~Gentamicin~	Pseudomonas aeruginosa
E02	Swab - Wound	2015-05-05	2015-05-05 14:27:36	Ampicillin~Gentamicin~Ciprofloxacin~		Chloramphenicol~	Escherichia coli
G21	Swab - Wound	2015-05-08	2015-05-08 11:43:33	Penicillin~		Oxacillin~Erythromycin~Chloramphenicol~Ciprofloxacin~	Staphylococcus aureus
G21	Swab - Wound	2015-05-08	2015-05-08 11:43:33			Ceftazidime~Ciprofloxacin~Gentamicin~	Pseudomonas species
MICU		2015-05-10	2015-05-10 13:57:40	Ciprofloxacin~	Gentamicin~	Ceftazidime~	Pseudomonas aeruginosa
MICU		2015-05-10	2015-05-10 13:57:40	Gentamicin~Cefotaxime~Ciprofloxacin~		Imipenem~	Klebsiella pneumoniae
G12		2015-05-12	2015-05-12 08:59:47		Cefotaxime~	Oxacillin~Erythromycin~Chloramphenicol~Ciprofloxacin~	Staphylococcus aureus
G12		2015-05-12	2015-05-12 08:59:47		Gentamicin~	Cefotaxime~Ciprofloxacin~Chloramphenicol~	Klebsiella pneumoniae
CLIN7	Swab - Wound	2015-05-12	2015-05-12 12:20:57	Oxacillin~Penicillin~Erythromycin~Cefotaxime~		Chloramphenicol~Ciprofloxacin~Clindamycin~	Coagulase Neg Staphylococcus
E11	Blood	2015-02-02 13:49:00	2015-02-02 13:49:42	Penicillin~	Erythromycin~	Oxacillin~Tetracycline~Chloramphenicol~	Staphylococcus aureus
CLIN5	Urine	2015-02-03	2015-02-03 11:21:08			Nitrofurantoin~Norfloxacin~	Escherichia coli
G02	Swab - Wound	2015-02-03	2015-02-03 15:23:41	Ampicillin~Gentamicin~		Chloramphenicol~Tetracycline~Ceftazidime~Imipenem~	Escherichia coli
G02	Swab - Wound	2015-02-03	2015-02-03 15:23:41	Ceftazidime~		Gentamicin~Imipenem~	Pseudomonas species
CLIN7	Urine	2015-02-04 14:38:00	2015-02-04 14:38:58	Norfloxacin~	Nitrofurantoin~		Enterococcus species
CLIN7	Semen	2015-02-05 09:03:00	2015-02-05 09:03:55	Oxacillin~Penicillin~Erythromycin~Cefotaxime~		Tetracycline~Chloramphenicol~	Staphylococcus aureus
CLIN7	Semen	2015-02-05 15:08:00	2015-02-05 15:08:36	Ampicillin~Tetracycline~		Gentamicin~Cefotaxime~Chloramphenicol~	Escherichia coli
CLIN7	Urine	2015-02-06	2015-02-06 13:54:16	Nalidixic Acid~Norfloxacin~		Nitrofurantoin~	Klebsiella pneumoniae
C03	Urine	2015-02-10	2015-02-10 15:13:11	Nalidixic Acid~Norfloxacin~		Nitrofurantoin~	Klebsiella pneumoniae
C03	Urine	2015-02-10	2015-02-10 19:54:01	Nalidixic Acid~Norfloxacin~		Nitrofurantoin~	Escherichia coli
D11	Blood	2015-02-11	2015-02-11 08:37:15	Gentamicin~Cefotaxime~Co-trimoxazole~Chloramphenicol~Tetracycline~		Ciprofloxacin~Imipenem~	Klebsiella pneumoniae
CLIN7	Urine	2015-02-13	2015-02-13 12:06:12	Norfloxacin~		Nitrofurantoin~	Pantoae agglomerans
NICU	Blood	2015-02-13	2015-02-13 20:55:48	Gentamicin~Cefotaxime~Ciprofloxacin~Co-trimoxazole~		Chloramphenicol~Imipenem~	Enterobacter cloacae
AFC	Swab - Origin Unknown	2015-02-17	2015-02-17 15:14:00	Ciprofloxacin~Gentamicin~		Imipenem~	Pseudomonas species
G02	Ascitic Fluid	2015-02-24	2015-02-24 15:51:57	Ampicillin~Co-trimoxazole~		Gentamicin~Cefotaxime~Ciprofloxacin~	Klebsiella pneumoniae
AIDC	Urine	2015-02-27	2015-02-27 15:44:16	Nitrofurantoin~		Ampicillin~Norfloxacin~	Enterococcus species
B03	Urine	2015-03-05	2015-03-05 09:27:47	Ampicillin~		Nalidixic Acid~Nitrofurantoin~Norfloxacin~	Klebsiella oxytoca
AMEU	Urine	2015-03-12	2015-03-12 09:20:57	Ampicillin~Gentamicin~		Nitrofurantoin~Norfloxacin~	Klebsiella pneumoniae
MICU		2015-03-15	2015-03-15 15:02:12	Erythromycin~		Cefotaxime~Chloramphenicol~	Streptococcus species
MICU		2015-03-15	2015-03-15 15:02:12	Erythromycin~		Cefotaxime~Chloramphenicol~	Streptococcus species
D01	Urine	2015-03-16	2015-03-16 11:13:00			Ampicillin~Nitrofurantoin~Norfloxacin~	Enterococcus species
E01	Blood	2015-03-17	2015-03-17 16:13:20			Oxacillin~Penicillin~Erythromycin~Chloramphenicol~Ciprofloxacin~Clindamycin~Cefotaxime~	Coagulase -tive Staphylococcus
E01	Blood	2015-03-17	2015-03-17 16:13:20			Oxacillin~Penicillin~Erythromycin~Chloramphenicol~Ciprofloxacin~Clindamycin~Cefotaxime~	Coagulase -tive Staphylococcus
B12	Urine	2015-04-05	2015-04-05 15:49:35	Ampicillin~Cefotaxime~Nalidixic Acid~Norfloxacin~		Nitrofurantoin~	Escherichia coli
AFC	Urine	2015-04-08	2015-04-08 00:34:31	Nalidixic Acid~Norfloxacin~		Cefuroxime (oral)~Nitrofurantoin~	Klebsiella pneumoniae
	Urine	2015-04-08	2015-04-08 00:57:01	Ampicillin~	Nitrofurantoin~	Cefuroxime (oral)~Nalidixic Acid~Norfloxacin~	Klebsiella oxytoca
CLIN5	Urine	2015-04-08	2015-04-08 11:58:36	Nalidixic Acid~	Norfloxacin~	Nitrofurantoin~	Klebsiella pneumoniae
AFC	Swab - Wound	2015-04-09	2015-04-09 09:57:56			Ceftazidime~Ciprofloxacin~Gentamicin~	Pseudomonas species
G02	Swab - Wound	2015-04-10	2015-04-10 14:09:36	Gentamicin~Cefotaxime~Ciprofloxacin~Co-trimoxazole~Tetracycline~		Chloramphenicol~	Escherichia coli
C3S	Swab - Wound	2015-04-13	2015-04-13 11:29:12	Ampicillin~Co-trimoxazole~Chloramphenicol~	Cefotaxime~	Gentamicin~Ciprofloxacin~	Proteus vulgaris
C3S	Swab - Wound	2015-04-14	2015-04-14 11:01:22	Co-trimoxazole~	Chloramphenicol~	Gentamicin~Cefotaxime~Ciprofloxacin~Tetracycline~	Enterobacter agglomerans
G21	Swab - Origin Unknown	2015-04-15	2015-04-15 10:07:50	Ampicillin~Chloramphenicol~		Gentamicin~Ciprofloxacin~	Klebsiella pneumoniae
G12	Swab - Wound	2015-04-16	2015-04-16 14:30:26			Ciprofloxacin~Gentamicin~	Pseudomonas species
AMEU	Blood Urine	2015-04-18	2015-04-18 15:58:37		Norfloxacin~	Ampicillin~Nitrofurantoin~Tetracycline~	Enterococcus species
G12	Swab - Wound	2015-04-20	2015-04-20 10:55:26	Ceftazidime~Ciprofloxacin~		Gentamicin~	Pseudomonas species
CLIN7	Semen	2015-04-24	2015-04-24 09:45:57			Gentamicin~Cefotaxime~Ciprofloxacin~Tetracycline~Ceftazidime~	Klebsiella oxytoca
MICU		2015-04-28	2015-04-28 11:00:58	Penicillin~Chloramphenicol~	Ciprofloxacin~Ceftriaxone~	Oxacillin~Erythromycin~Clindamycin~	Staphylococcus aureus
C21	Swab - Origin Unknown	2015-05-06	2015-05-06 11:37:15	Ampicillin~Gentamicin~Ciprofloxacin~		Chloramphenicol~	Proteus mirabilis
G12	Swab - Wound	2015-05-08	2015-05-08 10:11:45			Oxacillin~Erythromycin~Chloramphenicol~Ciprofloxacin~	Staphylococcus aureus
	SPUTUM	2015-05-08	2015-05-08 11:51:04			Gentamicin~Cefotaxime~Ciprofloxacin~Chloramphenicol~	Klebsiella pneumoniae
AMEU	Urine	2015-05-08	2015-05-08 13:35:42	Nalidixic Acid~		Nitrofurantoin~Norfloxacin~	Escherichia coli
G12	Swab - Wound	2015-05-12	2015-05-12 15:37:49	Ampicillin~Gentamicin~Cefotaxime~Ciprofloxacin~Chloramphenicol~			Klebsiella pneumoniae
A01	Blood	2015-05-13	2015-05-13 15:15:45			Cefotaxime/Ceftriazone~Chloramphenicol~Erythromycin~	Streptococcus species
A01	Blood	2015-05-13	2015-05-13 15:15:45	Penicillin~		Oxacillin~Erythromycin~Chloramphenicol~Ciprofloxacin~	Staphylococcus aureus
G12	Urine	2015-05-15	2015-05-15 14:20:44			Ampicillin~Nitrofurantoin~Norfloxacin~	Enterococcus faecalis
E01	Urine	2015-05-16	2015-05-16 12:23:26	Gentamicin~Nitrofurantoin~		Norfloxacin~	Proteus mirabilis
MAW	Urine	2015-05-18	2015-05-18 05:07:45	Nalidixic Acid~Norfloxacin~		Nitrofurantoin~	Escherichia coli
E11	SPUTUM	2015-06-04	2015-06-04 09:08:26			Gentamicin~Cefotaxime~Ciprofloxacin~	Klebsiella pneumoniae
C3S	Stools	2015-06-08	2015-06-08 11:51:42			Ampicillin~Nitrofurantoin~Norfloxacin~	Enterococcus faecalis
C3S	Stools	2015-06-08	2015-06-08 11:51:42			Ampicillin~Nitrofurantoin~Norfloxacin~	Enterococcus faecalis
A07	Urine	2015-06-09	2015-06-09 09:55:51	Nalidixic Acid~Norfloxacin~		Nitrofurantoin~	Klebsiella species
	Stools	2015-06-09	2015-06-09 15:39:00				Salmonella typhi
	Stools	2015-06-09	2015-06-09 15:39:00			Cefotaxime~Ciprofloxacin~Chloramphenicol~	Salmonella typhi
A07	Urine	2015-06-11	2015-06-11 09:01:45	Nalidixic Acid~Nitrofurantoin~Norfloxacin~			Klebsiella pneumoniae
MSW	Swab - Origin Unknown	2015-06-13	2015-06-13 11:24:50	Chloramphenicol~		Gentamicin~Cefotaxime~Ciprofloxacin~	Escherichia coli
	Stools	2015-06-14	2015-06-14 13:53:24			Nitrofurantoin~Norfloxacin~	Coagulase Neg Staphylococcus
	Stools	2015-06-14	2015-06-14 13:53:24			Nitrofurantoin~Norfloxacin~	Coagulase Neg Staphylococcus
	Stools	2015-06-14	2015-06-14 13:53:24			Nitrofurantoin~Norfloxacin~	Coagulase Neg Staphylococcus
AMEU	Urine	2015-06-16	2015-06-16 16:20:57	Nalidixic Acid~Norfloxacin~		Nitrofurantoin~	Klebsiella species
E01		2015-06-18	2015-06-18 14:32:41		Ciprofloxacin~	Ceftazidime~	Klebsiella species
G12		2015-06-20	2015-06-20 13:06:55			Penicillin~Chloramphenicol~Ciprofloxacin~Cefotaxime~	Staphylococcus aureus
G12		2015-06-20	2015-06-20 13:06:55	Ciprofloxacin~Chloramphenicol~			Klebsiella pneumoniae
NICU	Blood	2015-06-20 17:06:00	2015-06-20 17:07:39	Gentamicin~Cefotaxime~Ciprofloxacin~Chloramphenicol~			Klebsiella pneumoniae
AMEU	Blood	2015-06-22	2015-06-22 18:08:24			Gentamicin~Cefotaxime~Ciprofloxacin~Chloramphenicol~	Enterobacter aerogenes
AMEU	Blood	2015-06-22	2015-06-22 18:08:24			Gentamicin~Cefotaxime~Ciprofloxacin~Chloramphenicol~	Enterobacter aerogenes
MAW		2015-06-24	2015-06-24 17:34:24	Penicillin~Cefoxitin~Erythromycin~Chloramphenicol~Ciprofloxacin~Cefotaxime~		Vancomycin~Clindamycin~	Staphylococcus aureus
C3S		2015-06-26 09:07:00	2015-06-26 09:08:48			Oxacillin~Erythromycin~Chloramphenicol~Ciprofloxacin~Clindamycin~Cefotaxime~	Staphylococcus aureus
D11	Blood	2015-07-04	2015-07-04 07:33:21	Oxacillin~Penicillin~Erythromycin~Chloramphenicol~Ciprofloxacin~		Clindamycin~	Staphylococcus aureus
C01	Swab - Origin Unknown	2015-07-10	2015-07-10 09:19:50	Ciprofloxacin~		Chloramphenicol~	Staphylococcus aureus
	Urine	2015-07-13	2015-07-13 15:23:52				Shigella sonnei
	Urine	2015-07-13	2015-07-13 15:23:52	Gentamicin~Ciprofloxacin~		Cefotaxime~	Shigella sonnei
	Urine	2015-07-13	2015-07-13 15:23:52				Shigella sonnei
	Urine	2015-07-13	2015-07-13 15:23:52	Gentamicin~Ciprofloxacin~		Cefotaxime~	Shigella sonnei
CLIN7	Urine	2015-07-14	2015-07-14 11:57:26	Cefotaxime~Tetracycline~Nalidixic Acid~Norfloxacin~			Escherichia coli
G22	Swab - Origin Unknown	2015-07-16	2015-07-16 14:57:32			Oxacillin~Vancomycin~Erythromycin~Tetracycline~Ciprofloxacin~Nitrofurantoin~Clindamycin~	Staphylococcus aureus
CLIN5	SPUTUM	2015-07-17	2015-07-17 07:04:41	Chloramphenicol~			Haemophilus parainfluenzae
E01	Urine	2015-07-17	2015-07-17 11:33:39	Tetracycline~Norfloxacin~		Cefoxitin Screen~Cefotaxime~	Escherichia coli
E11		2015-07-22	2015-07-22 09:31:11			Oxacillin~Vancomycin~Erythromycin~Tetracycline~Ciprofloxacin~Nitrofurantoin~Clindamycin~	Staphylococcus epidermidis
E21	SPUTUM	2015-07-29	2015-07-29 10:56:32				Moraxella catarrhalis
E21	SPUTUM	2015-07-29	2015-07-29 10:56:32			Ciprofloxacin~Chloramphenicol~	Haemophilus parainfluenzae
E21	SPUTUM	2015-07-29	2015-07-29 10:56:32				Streptococcus pneumoniae
E21	SPUTUM	2015-07-29	2015-07-29 10:56:32			Erythromycin~Chloramphenicol~	Moraxella catarrhalis
E21	SPUTUM	2015-07-29	2015-07-29 10:56:32				Moraxella catarrhalis
E21	SPUTUM	2015-07-29	2015-07-29 10:56:32			Ciprofloxacin~Chloramphenicol~	Haemophilus parainfluenzae
E21	SPUTUM	2015-07-29	2015-07-29 10:56:32				Streptococcus pneumoniae
E21	SPUTUM	2015-07-29	2015-07-29 10:56:32			Erythromycin~Chloramphenicol~	Moraxella catarrhalis
E21	SPUTUM	2015-07-29	2015-07-29 10:56:32				Moraxella catarrhalis
E21	SPUTUM	2015-07-29	2015-07-29 10:56:32			Ciprofloxacin~Chloramphenicol~	Haemophilus parainfluenzae
E21	SPUTUM	2015-07-29	2015-07-29 10:56:32				Streptococcus pneumoniae
E21	SPUTUM	2015-07-29	2015-07-29 10:56:32			Erythromycin~Chloramphenicol~	Moraxella catarrhalis
E21	SPUTUM	2015-08-05	2015-08-05 13:37:33			Gentamicin~Ciprofloxacin~	Klebsiella pneumoniae
G02	Swab - Origin Unknown	2015-08-07	2015-08-07 11:39:16			Ciprofloxacin~Gentamicin~	Acinetobacter species
MICU	Blood	2015-08-10	2015-08-10 15:14:16	Gentamicin~Ciprofloxacin~Co-trimoxazole~Tetracycline~			Staphylococcus haemolyticus
C21	Swab - Wound	2015-08-13	2015-08-13 10:10:35	Oxacillin~Ciprofloxacin~		Erythromycin~Chloramphenicol~Clindamycin~	Staphylococcus aureus
G02	Swab - Wound	2015-08-13	2015-08-13 11:24:40			Gentamicin~Ciprofloxacin~Chloramphenicol~	Klebsiella pneumoniae
C3S		2015-01-06	2015-01-06 14:47:59	Ampicillin~Tetracycline~		Gentamicin~Ceftazidime~Imipenem~	Escherichia coli
G22	Urine	2015-01-08	2015-01-08 13:42:43	Nitrofurantoin~	Cefuroxime (oral)~	Cefotaxime~Co-trimoxazole~Norfloxacin~	Klebsiella pneumoniae
NICU	Blood	2015-01-08	2015-01-08 16:21:07	Ampicillin~Gentamicin~Cefotaxime~Tetracycline~		Imipenem~	Klebsiella pneumoniae
CLIN5	SPUTUM	2015-01-12	2015-01-12 08:54:20	Tetracycline~			Moraxella catarrhalis
G02	Swab - Origin Unknown	2015-01-12	2015-01-12 11:51:20	Ampicillin~Gentamicin~Tetracycline~		Imipenem~	Citrobacter freundii
B12	Swab - Origin Unknown	2015-01-15	2015-01-15 14:33:15		Ceftazidime~	Gentamicin~	Pseudomonas species
G12	Swab - Wound	2015-04-17	2015-04-17 11:02:10	Oxacillin~Penicillin~Erythromycin~Co-trimoxazole~Ciprofloxacin~		Chloramphenicol~	Staphylococcus aureus
G12	Swab - Wound	2015-04-17	2015-04-17 11:03:18	Ampicillin~		Gentamicin~Cefotaxime~Ciprofloxacin~Co-trimoxazole~Chloramphenicol~	Citrobacter freundii
C23	Nasal Cavity Bx	2015-04-17	2015-04-17 16:16:18	Oxacillin~Penicillin~Erythromycin~Co-trimoxazole~Chloramphenicol~Clindamycin~Ceftriaxone~			Coagulase -tive Staphylococcus
CLIN4	Swab - Origin Unknown	2015-04-20	2015-04-20 11:01:35			Ceftazidime~Ciprofloxacin~Gentamicin~	Pseudomonas aeruginosa
	Blood Urine	2015-04-20	2015-04-20 12:21:43
AMEU	Urine	2015-04-22	2015-04-22 09:09:42	Ampicillin~Nitrofurantoin~	Norfloxacin~	Tetracycline~	Enterococcus species
G12	Swab - Wound	2015-04-23	2015-04-23 09:58:12	Cephalothin~Gentamicin~Ciprofloxacin~Co-trimoxazole~Chloramphenicol~			Klebsiella pneumoniae
CLIN4	Swab - Origin Unknown	2015-04-28	2015-04-28 10:53:53	Penicillin~		Oxacillin~Erythromycin~Chloramphenicol~Ciprofloxacin~Clindamycin~Ceftriaxone~	Staphylococcus aureus
CLIN4	Swab - Origin Unknown	2015-04-28	2015-04-28 10:53:53			Gentamicin~Ciprofloxacin~Chloramphenicol~	Proteus vulgaris
AMEU	Urine	2015-04-28	2015-04-28 12:59:03		Norfloxacin~	Nitrofurantoin~	Enterococcus species
G12	Swab - Origin Unknown	2015-05-01	2015-05-01 10:13:20	Tetracycline~	Cefotaxime~	Oxacillin~Erythromycin~Co-trimoxazole~Chloramphenicol~Ciprofloxacin~	Staphylococcus aureus
MAW	Blood Urine	2015-05-01	2015-05-01 13:31:29			Nitrofurantoin~Norfloxacin~	Streptococcus species
E21	Urine	2015-05-04	2015-05-04 14:40:43	Norfloxacin~		Nitrofurantoin~	Coagulase Neg Staphylococcus
A07	Urine	2015-05-13	2015-05-13 10:52:21	Nalidixic Acid~Nitrofurantoin~Norfloxacin~		Imipenem~	Klebsiella pneumoniae
A08	Blood	2015-05-15	2015-05-15 11:22:43	Chloramphenicol~		Cefotaxime~Ciprofloxacin~	Enterococcus faecalis
A08	Blood	2015-05-15	2015-05-15 11:22:43	Oxacillin~Penicillin~Chloramphenicol~Cefotaxime~		Erythromycin~Ciprofloxacin~	Staphylococcus aureus
A08	Blood	2015-05-15	2015-05-15 11:22:43	Chloramphenicol~		Cefotaxime~Ciprofloxacin~	Enterococcus faecalis
A08	Blood	2015-05-15	2015-05-15 11:22:43	Oxacillin~Penicillin~Chloramphenicol~Cefotaxime~		Erythromycin~Ciprofloxacin~	Staphylococcus aureus
CLIN7	Urine	2015-05-15	2015-05-15 14:18:23			Nalidixic Acid~Nitrofurantoin~Norfloxacin~	Enterococcus species
A04	Blood	2015-05-29 15:21:00	2015-05-29 15:23:09			Oxacillin~Chloramphenicol~Ciprofloxacin~Clindamycin~Cefotaxime~	Staphylococcus aureus
A04	Blood	2015-05-29 15:21:00	2015-05-29 15:23:09			Oxacillin~Chloramphenicol~Ciprofloxacin~Clindamycin~Cefotaxime~	Staphylococcus aureus
A04	Swab - Origin Unknown	2015-05-30	2015-05-30 12:25:34	Ampicillin~Gentamicin~	Chloramphenicol~	Ciprofloxacin~	Enterobacter aerogenes
EYEC	Blood	2015-09-23	2015-09-23 10:34:51	Erythromycin~		Oxacillin~Chloramphenicol~Ciprofloxacin~Clindamycin~Ceftriaxone~	Coagulase -tive Staphylococcus
C3S	Swab - Origin Unknown	2015-09-25	2015-09-25 11:16:09	Penicillin~Cefoxitin Screen~		Erythromycin~Chloramphenicol~Ciprofloxacin~	Staphylococcus aureus
C3S	Swab - Origin Unknown	2015-09-25	2015-09-25 11:16:09	Chloramphenicol~Erythromycin~		Penicillin~Cefotaxime~	Streptococcus species
		2015-09-30	2015-09-30 14:36:18	Ampicillin~		Gentamicin~Cefotaxime~Ciprofloxacin~Co-trimoxazole~Chloramphenicol~Ceftriaxone~Amikacin~	Escherichia coli
		2015-09-30	2015-09-30 14:36:18	Ampicillin~		Gentamicin~Cefotaxime~Ciprofloxacin~Co-trimoxazole~Chloramphenicol~Ceftriaxone~Amikacin~	Escherichia coli
CLIN5	Urine	2015-10-01	2015-10-01 09:06:59	Nalidixic Acid~		Nitrofurantoin~Norfloxacin~	Streptococcus species
C3S	Swab - Origin Unknown	2015-10-02	2015-10-02 10:36:26			Ampicillin~Chloramphenicol~	Enterococcus faecalis
C3S	Swab - Origin Unknown	2015-10-02	2015-10-02 10:36:26	Penicillin~Erythromycin~Co-trimoxazole~	Amikacin~Chloramphenicol~Ciprofloxacin~	Cefotaxime~	Staphylococcus aureus
G22	Urine	2015-10-03	2015-10-03 11:04:13	Nalidixic Acid~Norfloxacin~		Nitrofurantoin~	Enterobacter agglomerans
NICU	Blood	2015-10-05	2015-10-05 15:26:56	Ampicillin~Co-amoxiclav~Gentamicin~Cefotaxime~Ciprofloxacin~Co-trimoxazole~	Nitrofurantoin~	Imipenem~Amikacin~	Klebsiella pneumoniae
C23	Blood	2015-10-12	2015-10-12 11:54:26				Salmonella typhi
C23	Blood	2015-10-12	2015-10-12 11:54:26
C23	Blood	2015-10-12	2015-10-12 11:54:26	Ampicillin~Co-amoxiclav~Ciprofloxacin~Co-trimoxazole~Amikacin~		Ceftazidime~Nitrofurantoin~Imipenem~Ceftriaxone~	Salmonella typhi
G02	Swab - Origin Unknown	2015-10-15	2015-10-15 15:06:42	Ampicillin~Gentamicin~Ciprofloxacin~Co-trimoxazole~Ceftazidime~Ceftriaxone~		Imipenem~	Klebsiella pneumoniae
G02	Urine	2015-10-20	2015-10-20 20:27:23	Ampicillin~Nitrofurantoin~		Norfloxacin~	Klebsiella pneumoniae
	Urine	2015-10-23	2015-10-23 09:12:21	Tetracycline~Nalidixic Acid~Norfloxacin~		Cefotaxime~Cefuroxime (oral)~Cefuroxime (Parenteral)~Amikacin~	Klebsiella pneumoniae
E02	SPUTUM	2015-10-26	2015-10-26 11:50:05	Ampicillin~		Gentamicin~Ciprofloxacin~Ceftriaxone~Amikacin~	Klebsiella pneumoniae
G02	Swab - Origin Unknown	2015-10-27	2015-10-27 14:18:48	Oxacillin~Penicillin~Chloramphenicol~Ciprofloxacin~Clindamycin~		Ceftriaxone~	Coagulase -tive Staphylococcus
C03	Urine	2015-10-27	2015-10-27 14:21:01	Ampicillin~		Nitrofurantoin~Norfloxacin~	Enterococcus faecalis
B02	Urine	2015-10-28	2015-10-28 15:11:20	Ampicillin~Nitrofurantoin~		Norfloxacin~	Coagulase -tive Staphylococcus
MICU	Blood	2015-10-28	2015-10-28 20:21:58	Ampicillin~Co-trimoxazole~	Nitrofurantoin~	Gentamicin~Ciprofloxacin~Ceftazidime~Imipenem~Ceftriaxone~	Acinetobacter haemolyticus
		2015-10-29	2015-10-29 10:35:53		Erythromycin~	Penicillin~Chloramphenicol~Clindamycin~	á-haemolytic Streptococcus
CLIN7	Urine	2015-03-19	2015-03-20 11:20:25	Ampicillin~Norfloxacin~		Nalidixic Acid~Nitrofurantoin~	Escherichia coli
AIDC	Urine	2015-03-20	2015-03-20 11:29:43	Ampicillin~		Nalidixic Acid~Nitrofurantoin~Norfloxacin~	Escherichia coli
G22	Swab - Origin Unknown	2015-03-31	2015-03-31 11:07:54			Oxacillin~Penicillin~Erythromycin~Tetracycline~Chloramphenicol~Ciprofloxacin~Clindamycin~Cefotaxime~	Coagulase -tive Staphylococcus
B12	Blood	2015-04-02 11:37:00	2015-04-02 11:40:20	Penicillin~Erythromycin~		Chloramphenicol~	Streptococcus species
B12	Blood	2015-04-02 11:37:00	2015-04-02 11:40:20	Penicillin~Erythromycin~		Chloramphenicol~	Streptococcus species
CC	Urine	2015-04-09	2015-04-09 09:20:00	Nalidixic Acid~Norfloxacin~		Nitrofurantoin~Imipenem~	Escherichia coli
MICU	SPUTUM	2015-04-10	2015-04-10 09:18:09	Gentamicin~Co-trimoxazole~Ceftazidime~	Ampicillin~	Ciprofloxacin~Imipenem~	Klebsiella pneumoniae
E21	SPUTUM	2015-04-10	2015-04-10 13:13:09	Penicillin~	Erythromycin~	Chloramphenicol~	Streptococcus species
	Urine	2015-04-10	2015-04-10 15:19:33	Nalidixic Acid~Nitrofurantoin~Norfloxacin~		Imipenem~	Pantoae agglomerans
G12	Blood	2015-04-13	2015-04-13 12:12:36			Ceftazidime~Ciprofloxacin~Gentamicin~	Pseudomonas aeruginosa
MICU	Swab - Origin Unknown	2015-04-15	2015-04-15 11:53:52	Erythromycin~		Chloramphenicol~Clindamycin~	Streptococcus species
MICU	Swab - Origin Unknown	2015-04-15	2015-04-15 11:53:52	Ceftazidime~Ciprofloxacin~		Gentamicin~Imipenem~	Pseudomonas species
AMEU	SPUTUM	2015-04-18	2015-04-18 12:01:48				Haemophilus influenzae
AMEU	SPUTUM	2015-04-18	2015-04-18 12:01:48	Co-trimoxazole~Chloramphenicol~Tetracycline~		Ampicillin~	Haemophilus influenzae
G12	Swab - Origin Unknown	2015-04-19	2015-04-19 11:18:43	Ampicillin~Gentamicin~Ciprofloxacin~Chloramphenicol~		Imipenem~	Proteus vulgaris
B13	Swab - Wound	2015-04-20	2015-04-20 11:53:01	Oxacillin~Penicillin~Erythromycin~Co-trimoxazole~Ciprofloxacin~		Chloramphenicol~Clindamycin~	Coagulase -tive Staphylococcus
AFC	Blood	2015-04-20 20:05:00	2015-04-20 20:06:14	Nalidixic Acid~		Nitrofurantoin~Norfloxacin~	Enterobacter aerogenes
E11	Urine	2015-04-28	2015-04-28 22:22:39			Nitrofurantoin~Norfloxacin~	Citrobacter diversus
G02	Swab - Origin Unknown	2015-04-29	2015-04-29 12:43:59	Oxacillin~Co-trimoxazole~Tetracycline~Ciprofloxacin~Cefotaxime~		Chloramphenicol~	Staphylococcus aureus
G02	Swab - Origin Unknown	2015-04-29	2015-04-29 12:43:59	Ampicillin~Ciprofloxacin~Co-trimoxazole~Chloramphenicol~Tetracycline~		Imipenem~	Klebsiella pneumoniae
G12		2015-05-02	2015-05-02 08:58:38	Chloramphenicol~		Gentamicin~Ciprofloxacin~	Proteus vulgaris
E01	Swab - Origin Unknown	2015-05-02	2015-05-02 16:24:37	Gentamicin~		Ceftazidime~Ciprofloxacin~	Pseudomonas aeruginosa
CLIN5	SPUTUM	2015-05-04	2015-05-04 14:21:17	Tetracycline~		Erythromycin~	Moraxella catarrhalis
CLIN5	SPUTUM	2015-05-04	2015-05-04 14:21:17		Ampicillin~Chloramphenicol~	Ciprofloxacin~Tetracycline~	Haemophilus parainfluenzae
A05	SPUTUM	2015-05-04	2015-05-04 14:23:01	Gentamicin~Ciprofloxacin~Chloramphenicol~Ceftazidime~		Imipenem~	Klebsiella pneumoniae
G12	Swab - Wound	2015-05-08	2015-05-08 10:07:28	Chloramphenicol~		Oxacillin~Ciprofloxacin~Cefotaxime~	Staphylococcus aureus
	Swab - Wound	2015-05-08	2015-05-08 10:53:21	Penicillin~		Oxacillin~Erythromycin~Chloramphenicol~Ciprofloxacin~Clindamycin~	Staphylococcus aureus
D11	Blood	2015-05-16	2015-05-16 17:16:55	Ampicillin~Gentamicin~Cefotaxime~Chloramphenicol~		Ciprofloxacin~	Escherichia coli
D11	Blood	2015-05-16	2015-05-16 17:16:55	Ampicillin~Gentamicin~Cefotaxime~Chloramphenicol~		Ciprofloxacin~	Escherichia coli
AMEU	Blood	2015-05-20	2015-05-20 17:39:00
MICU	Blood	2015-05-23	2015-05-23 14:43:35			Ceftazidime~Ciprofloxacin~Gentamicin~	Pseudomonas aeruginosa
MICU	Blood	2015-05-23	2015-05-23 14:43:35			Ceftazidime~Ciprofloxacin~Gentamicin~	Pseudomonas aeruginosa
E12	SPUTUM	2015-05-26 08:56:00	2015-05-26 08:59:15	Ciprofloxacin~Gentamicin~Cefotaxime/Ceftriazone~		Imipenem~	Pseudomonas aeruginosa
AIDC	Urine	2015-05-28 10:08:00	2015-05-28 10:09:14			Ampicillin~Nitrofurantoin~Norfloxacin~	Enterococcus faecalis
C02		2015-05-28	2015-05-28 19:19:46	Gentamicin~Cefotaxime~Ciprofloxacin~Chloramphenicol~		Imipenem~	Klebsiella pneumoniae
C02		2015-05-28	2015-05-28 19:19:46	Oxacillin~Penicillin~		Erythromycin~Chloramphenicol~Ciprofloxacin~	Coagulase Neg Staphylococcus
A01	Urine	2015-05-30	2015-05-30 12:41:18	Nalidixic Acid~Nitrofurantoin~Norfloxacin~			Klebsiella species
E02	Blood	2015-06-01	2015-06-01 09:18:30	Oxacillin~Erythromycin~Chloramphenicol~Ciprofloxacin~Cefotaxime~		Vancomycin~Clindamycin~	Staphylococcus aureus
E02	Blood	2015-06-01	2015-06-01 09:18:30	Oxacillin~Erythromycin~Chloramphenicol~Ciprofloxacin~Cefotaxime~		Vancomycin~Clindamycin~	Staphylococcus aureus
A07	Blood Urine	2015-06-01	2015-06-01 10:17:04	Erythromycin~		Oxacillin~Chloramphenicol~Cefotaxime~	Staphylococcus aureus
A07	Blood Urine	2015-06-01	2015-06-01 10:17:04	Erythromycin~		Oxacillin~Chloramphenicol~Cefotaxime~	Staphylococcus aureus
MICU		2015-06-02	2015-06-02 08:34:48			Ciprofloxacin~Gentamicin~	Pseudomonas aeruginosa
G22	Swab - Origin Unknown	2015-06-02	2015-06-02 10:54:12	Penicillin~		Oxacillin~Erythromycin~Chloramphenicol~Clindamycin~Cefotaxime~	Coagulase Neg Staphylococcus
G22	Swab - Origin Unknown	2015-06-02	2015-06-02 10:54:12			Cefotaxime/Ceftriazone~Chloramphenicol~Clindamycin~Erythromycin~	Streptococcus species
MICU	Blood	2015-06-02	2015-06-02 11:05:24	Cefotaxime~Ciprofloxacin~Ceftazidime~		Gentamicin~Chloramphenicol~	Klebsiella pneumoniae
MICU	Blood	2015-06-02	2015-06-02 11:05:24	Cefotaxime~Ciprofloxacin~Ceftazidime~		Gentamicin~Chloramphenicol~	Klebsiella pneumoniae
NICU	Blood	2015-11-16	2015-11-16 15:10:05	Ampicillin~Gentamicin~Ciprofloxacin~Co-trimoxazole~Ceftazidime~Ceftriaxone~		Imipenem~Amikacin~	Klebsiella pneumoniae
CLIN5	Swab - Wound	2015-11-17	2015-11-17 15:33:51			Gentamicin~Ciprofloxacin~Ceftazidime~Imipenem~	Pseudomonas aeruginosa
E01	Blood	2015-11-18	2015-11-18 11:00:03	Ciprofloxacin~Gentamicin~Co-trimoxazole~	Ceftazidime~	Imipenem~	Acinetobacter baumannii
NICU	Blood	2015-11-24	2015-11-24 14:07:19	Ampicillin~Gentamicin~Ciprofloxacin~Co-trimoxazole~Ceftazidime~Ceftriaxone~		Imipenem~	Klebsiella pneumoniae
G12	Swab - Origin Unknown	2015-11-26	2015-11-26 13:22:31	Penicillin~Cefotaxime~	Erythromycin~	Oxacillin~Chloramphenicol~Ciprofloxacin~	Staphylococcus aureus
B12		2015-11-30	2015-11-30 09:29:11	Penicillin~Cefotaxime~	Erythromycin~		Streptococcus species
B12		2015-11-30	2015-11-30 09:29:11		Ceftazidime~	Ciprofloxacin~Gentamicin~	Pseudomonas species
B12		2015-11-30	2015-11-30 09:29:11	Oxacillin~Penicillin~Ciprofloxacin~Clindamycin~Cefotaxime~		Erythromycin~Chloramphenicol~	Staphylococcus aureus
G01	Urine	2015-12-01	2015-12-01 12:41:36	Nitrofurantoin~Norfloxacin~			Enterobacter agglomerans
G12	Swab - Wound	2015-12-07 13:58:00	2015-12-07 14:00:45	Oxacillin~Penicillin~Erythromycin~Ciprofloxacin~		Chloramphenicol~Clindamycin~	Staphylococcus aureus
AMEU	Urine	2015-12-09	2015-12-09 06:09:46	Ampicillin~		Penicillin~	á-haemolytic Streptococcus
B02	Urine	2015-12-09	2015-12-09 14:54:56	Ampicillin~Nalidixic Acid~		Norfloxacin~	Escherichia coli
G22	Swab - Origin Unknown	2015-12-11	2015-12-11 10:49:42	Ampicillin~Chloramphenicol~	Cefotaxime~Ciprofloxacin~	Gentamicin~	Citrobacter species
G22	Swab - Origin Unknown	2015-12-11	2015-12-11 10:49:42	Oxacillin~Penicillin~Erythromycin~Chloramphenicol~Ciprofloxacin~Cefotaxime~Ceftriaxone~		Clindamycin~	Coagulase -tive Staphylococcus
C21	Swab - Wound	2015-12-12	2015-12-12 20:17:20	Ceftazidime~Gentamicin~	Ciprofloxacin~		Pseudomonas aeruginosa
CLIN4	Swab - Penile	2015-12-14	2015-12-14 12:02:06	Ampicillin~		Cefotaxime~Ciprofloxacin~	Escherichia coli
NICU	Blood	2015-12-14	2015-12-14 15:40:47	Ampicillin~Ciprofloxacin~Co-trimoxazole~	Ceftazidime~	Gentamicin~Imipenem~	Klebsiella pneumoniae
E02	Blood	2015-12-15	2015-12-15 10:11:41
E02	Blood	2015-12-15	2015-12-15 10:11:41	Ampicillin~Co-trimoxazole~		Gentamicin~Ciprofloxacin~Ceftazidime~Imipenem~Ceftriaxone~	Klebsiella pneumoniae
G21		2015-06-20	2015-06-20 13:04:06	Oxacillin~Cefotaxime~		Erythromycin~Chloramphenicol~Ciprofloxacin~	Staphylococcus aureus
G21		2015-06-20	2015-06-20 13:04:06	Gentamicin~Chloramphenicol~	Ciprofloxacin~	Cefotaxime~	Proteus mirabilis
E11	Blood	2015-06-20	2015-06-20 17:02:16	Oxacillin~Erythromycin~Ciprofloxacin~Cefotaxime~		Chloramphenicol~Clindamycin~	Staphylococcus aureus
E11	Blood	2015-06-20	2015-06-20 17:02:16	Oxacillin~Erythromycin~Ciprofloxacin~Cefotaxime~		Chloramphenicol~Clindamycin~	Staphylococcus aureus
E12	Urine	2015-06-21	2015-06-21 20:28:50	Nalidixic Acid~Norfloxacin~		Nitrofurantoin~	Escherichia coli
D11	Blood	2015-06-23	2015-06-23 10:16:21	Gentamicin~Cefotaxime~Ciprofloxacin~Ceftazidime~		Chloramphenicol~	Klebsiella pneumoniae
D11	Blood	2015-06-23	2015-06-23 10:16:21	Gentamicin~Cefotaxime~Ciprofloxacin~Ceftazidime~		Chloramphenicol~	Klebsiella pneumoniae
CLIN4	PLEURAL FLUID	2015-06-25 09:42:00	2015-06-25 09:44:20	Ciprofloxacin~		Ceftazidime~Gentamicin~	Pseudomonas species
G02		2015-07-06	2015-07-06 10:52:59			Gentamicin~Ciprofloxacin~Chloramphenicol~	Citrobacter freundii
CLIN7	Swab - Origin Unknown	2015-07-09	2015-07-09 09:57:21	Oxacillin~Ciprofloxacin~		Erythromycin~Clindamycin~	Staphylococcus aureus
CLIN7	Swab - Origin Unknown	2015-07-09	2015-07-09 09:57:21			Ciprofloxacin~Gentamicin~Imipenem~	Acinetobacter species
C3S	Swab - Origin Unknown	2015-07-10	2015-07-10 09:37:16			Oxacillin~Erythromycin~Chloramphenicol~Ciprofloxacin~Clindamycin~	Staphylococcus aureus
C21	Urine	2015-07-10	2015-07-10 12:17:55	Cefuroxime (oral)~Norfloxacin~		Nitrofurantoin~	Escherichia coli
E22	SPUTUM	2015-07-10	2015-07-10 12:21:26	Gentamicin~Ciprofloxacin~Chloramphenicol~Ceftazidime~		Imipenem~	Klebsiella pneumoniae
NICU	Blood	2015-07-11	2015-07-11 11:04:15	Gentamicin~Cefotaxime~Ciprofloxacin~		Chloramphenicol~	Klebsiella pneumoniae
AMEU	Urine	2015-07-14	2015-07-14 05:28:39	Norfloxacin~		Cefuroxime (oral)~Nitrofurantoin~	Escherichia coli
CLIN7	Urine	2015-07-15	2015-07-15 14:40:09	Tetracycline~Norfloxacin~Cefotaxime~		Cefoxitin~	Klebsiella pneumoniae
CLIN5	SPUTUM	2015-07-27	2015-07-27 09:44:01			Ceftazidime~Ciprofloxacin~Gentamicin~Imipenem~Cefotaxime~	Pseudomonas aeruginosa
E21	Blood	2015-07-29	2015-07-29 13:43:22
E11	SPUTUM	2015-07-30	2015-07-30 09:43:10	Ampicillin~Co-trimoxazole~		Gentamicin~Ciprofloxacin~Ceftazidime~Imipenem~	Klebsiella pneumoniae
MICU	Swab - Ear	2015-07-31	2015-07-31 10:04:54	Oxacillin~Chloramphenicol~Ciprofloxacin~		Clindamycin~	Staphylococcus aureus
C21	Swab - Origin Unknown	2015-07-31	2015-07-31 10:34:38			Ceftazidime~Ciprofloxacin~Gentamicin~Imipenem~	Pseudomonas aeruginosa
G01	Urine	2015-07-31	2015-07-31 14:50:35	Ampicillin~Gentamicin~Ciprofloxacin~Co-trimoxazole~Nitrofurantoin~		Ceftazidime~Imipenem~	Morganella morganii
G12	Swab - Origin Unknown	2015-08-03	2015-08-03 10:41:14	Chloramphenicol~		Gentamicin~Ciprofloxacin~	Proteus mirabilis
G02	Swab - Origin Unknown	2015-08-03	2015-08-03 11:41:55	Oxacillin~	Ciprofloxacin~	Chloramphenicol~Clindamycin~	Staphylococcus aureus
MICU	Blood	2015-02-11	2015-02-11 08:22:07			Cefotaxime~Chloramphenicol~Erythromycin~	Streptococcus species
C3S	Blood	2015-02-13	2015-02-13 11:52:46			Cefoxitin Screen~	Staphylococcus aureus
C3S	Blood	2015-02-13	2015-02-13 11:52:46			Cefoxitin Screen~	Staphylococcus aureus
C22	Blood	2015-02-13 17:12:00	2015-02-13 17:12:57	Gentamicin~Cefotaxime~Ciprofloxacin~Co-trimoxazole~		Chloramphenicol~Imipenem~	Enterobacter cloacae
MAW	Urine	2015-02-19	2015-02-19 14:45:01	Cefotaxime~Nalidixic Acid~		Nitrofurantoin~Norfloxacin~	Enterococcus species
CLIN5	Urine	2015-02-19	2015-02-19 15:42:49			Nitrofurantoin~Norfloxacin~	Enterococcus species
D11	Blood	2015-02-19 16:30:00	2015-02-19 16:31:12	Ampicillin~Gentamicin~Cefotaxime~Co-trimoxazole~Chloramphenicol~		Ciprofloxacin~	Enterobacter aerogenes
	Urine	2015-02-20	2015-02-20 11:58:01			Nitrofurantoin~Norfloxacin~	Klebsiella pneumoniae
E02	Swab - Origin Unknown	2015-02-20	2015-02-20 15:33:48	Gentamicin~		Ciprofloxacin~Imipenem~	Pseudomonas aeruginosa
G22		2015-02-23	2015-02-23 10:14:04	Ampicillin~Gentamicin~		Ciprofloxacin~Chloramphenicol~Tetracycline~Imipenem~	Enterobacter cloacae
G22		2015-02-23	2015-02-23 10:14:04	Ampicillin~Tetracycline~		Gentamicin~Ciprofloxacin~Chloramphenicol~Imipenem~	Enterobacter cloacae
CLIN4	Swab - Origin Unknown	2015-02-26	2015-02-26 09:01:55			Erythromycin~Tetracycline~	Streptococcus species
AFC	Urine	2015-03-01	2015-03-01 14:42:50	Norfloxacin~		Cefuroxime (oral)~Nitrofurantoin~	Escherichia coli
B02	Swab - Origin Unknown	2015-03-03 19:52:00	2015-03-03 19:53:33	Ampicillin~		Gentamicin~Ciprofloxacin~Chloramphenicol~Imipenem~	Enterobacter agglomerans
C22	Swab - Origin Unknown	2015-03-06	2015-03-06 14:43:21	Gentamicin~Cefotaxime~Chloramphenicol~	Ciprofloxacin~	Imipenem~	Enterobacter cloacae
MED	Urine	2015-03-08 06:47:00	2015-03-08 06:48:27	Norfloxacin~		Ampicillin~Cefuroxime (oral)~Nitrofurantoin~	Enterococcus species
C01		2015-03-09	2015-03-09 09:21:01	Ampicillin~		Gentamicin~Ciprofloxacin~Chloramphenicol~	Klebsiella pneumoniae
CC	SPUTUM	2015-03-11	2015-03-11 09:30:25	Ampicillin~Chloramphenicol~		Gentamicin~Ciprofloxacin~	Klebsiella pneumoniae
	SPUTUM	2015-03-18	2015-03-18 15:39:14	Co-trimoxazole~		Tetracycline~	Moraxella catarrhalis
	SPUTUM	2015-09-18	2015-09-18 21:13:37				Haemophilus influenzae
	SPUTUM	2015-09-18	2015-09-18 21:13:37	Ampicillin~		Gentamicin~Ciprofloxacin~Chloramphenicol~Ceftriaxone~	Haemophilus influenzae
MAW	SPUTUM	2015-09-21	2015-09-21 12:00:42	Ampicillin~Ciprofloxacin~Co-trimoxazole~Chloramphenicol~		Imipenem~	Klebsiella pneumoniae
NICU	Blood	2015-09-21	2015-09-21 14:43:12			Ampicillin~Gentamicin~Ciprofloxacin~Tetracycline~	Enterococcus faecium
NICU	Blood	2015-09-28	2015-09-28 14:03:24	Ampicillin~Gentamicin~Ciprofloxacin~Co-trimoxazole~Ceftriaxone~	Ceftazidime~	Imipenem~Amikacin~	Klebsiella pneumoniae
CLIN4	Swab - Origin Unknown	2015-09-29	2015-09-29 09:04:34	Erythromycin~	Cefotaxime~	Penicillin~Cefoxitin Screen~Chloramphenicol~Ciprofloxacin~Clindamycin~	Coagulase -tive Staphylococcus
CLIN4		2015-09-29	2015-09-29 11:17:27	Penicillin~		Erythromycin~Chloramphenicol~Cefotaxime~	Staphylococcus aureus
NICU	Blood	2015-09-29	2015-09-29 12:50:41	Ampicillin~Gentamicin~Ciprofloxacin~Co-trimoxazole~Ceftriaxone~	Ceftazidime~	Imipenem~Amikacin~	Klebsiella pneumoniae
	Urine	2015-09-30	2015-09-30 11:01:16	Nalidixic Acid~		Nitrofurantoin~Norfloxacin~	Enterococcus faecalis
C21	Swab - Origin Unknown	2015-10-01	2015-10-01 14:53:23	Gentamicin~Ciprofloxacin~Co-trimoxazole~Ceftazidime~Ceftriaxone~		Imipenem~	Klebsiella oxytoca
C21	Swab - Origin Unknown	2015-10-01	2015-10-01 14:53:23	Gentamicin~Ciprofloxacin~Co-trimoxazole~		Ceftazidime~Nitrofurantoin~Imipenem~Ceftriaxone~	Serratia fonticola
NICU	Blood	2015-10-02	2015-10-02 17:02:08	Gentamicin~Ciprofloxacin~Co-trimoxazole~Ceftriaxone~	Ceftazidime~Amikacin~	Imipenem~	Klebsiella pneumoniae
B03		2015-10-08	2015-10-08 14:13:31	Ampicillin~Gentamicin~	Ceftazidime~	Co-amoxiclav~Ciprofloxacin~Co-trimoxazole~Nitrofurantoin~Imipenem~Ceftriaxone~	Escherichia coli
B03		2015-10-08	2015-10-08 14:13:31	Erythromycin~Tetracycline~		Penicillin~Ampicillin~Nitrofurantoin~Ciprofloxacin~Vancomycin~	Enterococcus faecalis
AMEU	Urine	2015-10-13	2015-10-13 08:53:45			Norfloxacin~	Pseudomonas aeruginosa
E11	Blood	2015-10-15	2015-10-15 14:19:33	Oxacillin~Cefoxitin Screen~Erythromycin~Co-trimoxazole~Tetracycline~Ciprofloxacin~		Clindamycin~Vancomycin~	Staphylococcus haemolyticus
CLIN7	Urine	2015-10-16	2015-10-16 10:23:53	Ampicillin~Nitrofurantoin~Norfloxacin~		Imipenem~	Klebsiella pneumoniae
NICU	Blood	2015-10-16	2015-10-16 14:20:32	Oxacillin~Cefoxitin Screen~Erythromycin~	Ciprofloxacin~	Tetracycline~Clindamycin~Vancomycin~	Staphylococcus species
C3S	Swab - Origin Unknown	2015-10-21	2015-10-21 10:37:50	Ampicillin~Gentamicin~Ciprofloxacin~Co-trimoxazole~Ceftazidime~Ceftriaxone~		Imipenem~	Escherichia coli
CLIN5	SPUTUM	2015-10-23	2015-10-23 08:26:06	Ampicillin~		Tetracycline~	Moraxella catarrhalis
CLIN5	SPUTUM	2015-10-23	2015-10-23 08:26:06	Penicillin~	Chloramphenicol~	Oxacillin~Ciprofloxacin~Clindamycin~Ceftriaxone~	Staphylococcus aureus
B02	Urine	2015-10-27	2015-10-27 10:31:38	Ampicillin~Nitrofurantoin~	Norfloxacin~		Escherichia coli
E21	SPUTUM	2015-10-28	2015-10-28 13:55:07	Ampicillin~Gentamicin~Ciprofloxacin~Ceftriaxone~		Amikacin~	Klebsiella pneumoniae
G22		2015-10-31	2015-10-31 09:17:27	Oxacillin~Penicillin~Ampicillin~Ceftriaxone~	Erythromycin~Ciprofloxacin~	Co-trimoxazole~Chloramphenicol~Clindamycin~	Staphylococcus aureus
A01	Blood Urine	2015-06-01	2015-06-01 14:08:13			Nitrofurantoin~Norfloxacin~	Coagulase Neg Staphylococcus
AMEU	Blood	2015-06-01	2015-06-01 14:41:56			Nalidixic Acid~Nitrofurantoin~Norfloxacin~	Enterobacter agglomerans
AIDC	SPUTUM	2015-06-03	2015-06-03 14:26:02	Ciprofloxacin~		Gentamicin~Cefotaxime~Chloramphenicol~	Klebsiella oxytoca
AFC	SPUTUM	2015-06-04	2015-06-04 09:09:52				Moraxella catarrhalis
[truncated: 37,740 more rows]
