# Supplementary material for: Trends, patterns and relationship of antimicrobial use and resistance in bacterial isolates tested between 2015–2020 in a national referral hospital of Zambia
Source: PLoS One. 2024 Apr 16;19(4):e0302053. doi: 10.1371/journal.pone.0302053 (PMC11020921; doi:10.1371/journal.pone.0302053)
Supplement: S2 Table — (XLS) [file pone.0302053.s002.xls]

## Sheet: Species_all
Species	Gram	Frequency
Escherichia coli	Neg	4986
Staphylococcus aureus	Pos	3941
Klebsiella pneumoniae	Neg	3796
Coagulase Neg Staphylococcus	Pos	2833
Pseudomonas aeruginosa	Neg	1844
Enterobacter agglomerans	Neg	1406
Enterococcus species	Pos	1342
Klebsiella species	Neg	1095
Proteus mirabilis	Neg	1022
Staphylococcus species	Pos	1005
Pseudomonas species	Neg	838
Enterobacter species	Neg	675
Klebsiella oxytoca	Neg	635
Streptococcus species	Pos	585
Enterobacter cloacae	Neg	558
Enterococcus faecalis	Pos	523
Salmonella species	Neg	503
Proteus species	Neg	480
Citrobacter diversus	Neg	461
Acinetobacter species	Neg	445
Vibrio cholera 01 Ogawa	Neg	443
Salmonella typhi	Neg	364
Citrobacter freundii	Neg	360
Staphylococcus haemolyticus	Pos	337
Enterobacter aerogenes	Neg	300
Viridans streptococcus	Pos	295
Proteus vulgaris	Neg	261
á-haemolytic Streptococcus	Pos	260
Moraxella catarrhalis	Neg	238
Citrobacter species	Neg	226
Streptococcus pneumoniae	Pos	216
Acinetobacter baumannii	Neg	166
Moraxella species	Neg	160
Staphylococcus epidermidis	Pos	153
Shigella flexneri	Neg	124
Pseudomonas pseudomallei	Neg	113
Haemophilus influenzae	Neg	112
Enterococcus faecium	Pos	111
Staphylococcus hominis	Pos	86
Morganella morganii	Neg	75
Streptococcus pyogenes	Pos	73
Serratia marcescens	Neg	63
Micrococcus species	Pos	50
à-Haemolytic streptococcus	Pos	47
Shigella dysenteriae	Neg	42
Staphylococcus lentus	Pos	37
Escherichia species	Neg	36
Pantoae agglomerans	Neg	36
Stenotrophomonas maltophilia	Pos	36
Klebsiella pneumoniae ssp pneu	Neg	32
No Salmonella or Shigella spec	Other	30
Candida species	Other	29
Shigella sonnei	Neg	27
No growth	Other	25
Acinetobacter lwoffii	Neg	24
Acinetobacter baumanii complex	Neg	23
Mixed growth	Other	23
Shigella boydii	Neg	23
Streptococcus agalactiae	Pos	23
Haemophilus parainfluenzae	Neg	22
Shigella species	Neg	22
Enterococcus gallinarum	Pos	19
Gram negative bacilli	Neg	18
Providencia species	Neg	18
Staphylococcus saprophyticus	Pos	17
Providencia stuartii	Neg	16
Salmonella Paratyphi A	Neg	16
Pseudomonas putida	Neg	15
Candida albicans	Other	14
Vibrio cholerae	Neg	14
Neisseria gonorrhoeae	Neg	13
Kocuria kristinae	Pos	12
Staphylococcus lugdunensis	Pos	12
Providencia rettgeri	Neg	11
Pseudomonas spp (NOT Ps aerugi	Neg	11
Sphingomonas paucimobilis	Neg	11
Staphylococcus hominis ssp hom	Pos	11
Staphylococcus warneri	Pos	11
Coagulase +tive Staphylococcus	Pos	10
Aerococcus viridans	Pos	9
Aeromonas hydrophila/caviae	Neg	9
Bacillus species	Pos	9
Acinetobacter haemolyticus	Neg	8
Enterobacter cloacae complex	Neg	8
Enterococcus casseliflavus	Pos	8
Insignificant growth	Other	8
Kocuria rosea	Pos	8
Neisseria meningitidis	Neg	8
Pseudomonas stutzeri	Neg	8
Shigella dysenteriae non-typab	Neg	8
Shigella group	Neg	8
Acinetobacter junii	Neg	7
Aeromonas hydrophila	Neg	7
Citrobacter koserii	Neg	7
Haemophilus species	Neg	7
Normal flora isolated	Other	7
Proteus penneri	Neg	7
Staphylococcus xylosus	Pos	7
Streptococcus mitis	Pos	7
Enterobacter cloacae ssp cloac	Neg	6
Micrococcus luteus	Pos	6
Morganella morganii ssp morgan	Neg	6
Serratia fonticola	Neg	6
Serratia species	Neg	6
Acinetobacter ursingii	Neg	5
Escherichia coli inactive	Neg	5
Hafnia alveii	Neg	5
Micrococcus luteus/lylae	Pos	5
Non-haemolytic Streptococcus	Pos	5
Providencia alkalifaciens	Neg	5
Pseudomonas fluorescens	Neg	5
Staphylococcus pseudintermediu	Pos	5
Staphylococcus sciuri	Pos	5
Burkholderia species	Neg	4
Cryptococcus laurentii	Other	4
Enterobacter amnigenus	Neg	4
Pantoea agglomerans	Neg	4
Pantoea species	Neg	4
Proteus hauseri	Neg	4
Salmonella enterica ssp enteri	Neg	4
Shewanella algae	Neg	4
Shigella flexneri non-typable	Neg	4
Staphylococcus capitis	Pos	4
Staphylococcus cohnii	Pos	4
Streptococcus Group A	Pos	4
Streptococcus mitis/oralis	Pos	4
Streptococcus sanguinis	Pos	4
Streptococcus thoraltensis	Pos	4
Streptococcus viridans	Pos	4
Yersinia enterocolytica	Neg	4
Achromobacter xylosoxidans	Neg	3
Aeromonas species	Neg	3
Burkholderia cepacia	Neg	3
Chryseobacterium indologenes	Neg	3
Cryptococcus neoformans	Other	3
Edwardsiella tarda	Neg	3
Enterococcus avium	Pos	3
Moraxella lacunata	Neg	3
Pseudomonas aeruginosa (mucoid	Neg	3
Pseudomonas alcaligenes	Neg	3
Pseudomonas luteola	Neg	3
Shigella dysenteriae type 1	Neg	3
Staphylococcus arlettae	Pos	3
Stemotrophomonas species	Neg	3
Streptococcus anginosus	Pos	3
Streptococcus porcinus	Pos	3
Vibrio cholerae O1	Neg	3
Brucella melitensis	Neg	2
Citrobacter braakii	Neg	2
Corynebacterium	Pos	2
Cryptococcus species	Other	2
E.coli 0104:A4	Neg	2
Enterobacter cloacae ssp disso	Neg	2
Enterococci	Pos	2
Enterococcus hirae	Pos	2
Escherichia fergusonii	Neg	2
Globicatella sanguinis	Pos	2
Haemophilus	Neg	2
Haemophilus paraphrophilus	Neg	2
Kocuria varians	Pos	2
Leclercia adecarboxylata	Neg	2
Microbiology Organisms	Other	2
Moraxella group	Neg	2
Morganella morganii ssp siboni	Neg	2
Neisseria cinerea	Neg	2
Neisseria species	Neg	2
Non-enteropathogenic Escherich	Neg	2
Pasteurella pneumotropica	Neg	2
Pseudomonas mendocina	Neg	2
Rhodococcus equi	Pos	2
Salmonella enterica ssp diariz	Neg	2
Serratia odorifera	Neg	2
Shewanella putrefaciens	Neg	2
Staphylococcus auricularis	Pos	2
Staphylococcus equorum	Pos	2
Staphylococcus gallinarum	Pos	2
Staphylococcus intermedius	Pos	2
Staphylococcus simulans	Pos	2
Staphylococcus vitulinus	Pos	2
Streptococcus ovis	Pos	2
Streptococcus salivarius	Pos	2
Vibrio cholera 01 Inaba	Neg	2
diphtheroids	Pos	2
Achromobacter species	Neg	1
Alloiococcus otitis	Pos	1
Bordetella hinzii	Neg	1
Cedecea lapagei	Neg	1
Citrobacter farmeri	Neg	1
Comamonas acidovorans	Neg	1
Dermacoccus nishinomiyaensis	Pos	1
Enterobacter asburiae	Neg	1
Enterobacter cancerogenus	Neg	1
Enterobacter gergoviae	Neg	1
Escherichia vulneris	Neg	1
Gram positive bacilli	Pos	1
Group D non enterococcus	Pos	1
Haemophilus parahaemolyticus	Neg	1
Haemophilus parainfluenzae 1	Neg	1
Hafnia species	Neg	1
Klebsiella aerogenes	Neg	1
Klebsiella planticola	Neg	1
Klebsiella pneumoniae ssp rhin	Neg	1
Kluyvera ascorbata	Neg	1
Lactococcus garvieae	Pos	1
Leuconostoc pseudomesenteroide	Pos	1
Micrococcus lylae	Pos	1
Moraxella atlantae	Neg	1
Myroides species	Neg	1
Neisseria elongata	Pos	1
Neisseria sicca	Pos	1
No Vibrio isolated	Other	1
Oligella ureolytica	Neg	1
Prototheca species	Other	1
Pseudomonas acidovorans	Neg	1
Pseudomonas aeruginosa 1	Neg	1
Pseudomonas aeruginosa WAS iso	Neg	1
Pseudomonas cepacia	Neg	1
Pseudomonas oleovoras	Neg	1
Serratia liquefaciens group	Neg	1
Shigella flexneri type 1	Neg	1
Sphingobacterium thalpophilum	Neg	1
Staphylococcus caprae	Pos	1
Staphylococcus carnosus	Pos	1
Staphylococcus epidermidis and	Pos	1
Staphylococcus saccharolyticus	Pos	1
Streptococcus Group D	Pos	1
Streptococcus alactolyticus	Pos	1
Streptococcus constellatus	Pos	1
Streptococcus gallo ssp gallo	Pos	1
Streptococcus gallol ssp past	Pos	1
Streptococcus gallolyticus ssp	Pos	1
Streptococcus gordonii	Pos	1
Streptococcus hyointestinalis	Pos	1
Streptococcus infantarius	Pos	1
Streptococcus pseudoporcinus	Pos	1
Streptococcus sobrinus	Pos	1
Streptococcus vestibularis	Pos	1
á-Haemolytic Strep NOT Group A	Pos	1
