# Supplementary material for: Trends, patterns and relationship of antimicrobial use and resistance in bacterial isolates tested between 2015–2020 in a national referral hospital of Zambia
Source: PLoS One. 2024 Apr 16;19(4):e0302053. doi: 10.1371/journal.pone.0302053 (PMC11020921; doi:10.1371/journal.pone.0302053)
Supplement: S7 Table — (XLS) [file pone.0302053.s007.xls]

## Sheet: DDI_data
Month	Patient_Num	CTX_DDI	CAZ_DDI	CRO_DDI	Total_DDI
2016_01	910	2.34	0	2.29	4.62
2016_02	978	2.56	0	1.79	4.35
2016_03	889	3.19	0	0.28	3.47
2016_04	894	3.73	0	0.27	3.99
2016_05	831	4.16	0	0.01	4.17
2016_06	826	4.54	0	0	4.54
2016_07	902	5.45	0	0	5.45
2016_08	893	2.85	0	1.21	4.06
2016_09	855	3.51	0	2.73	6.24
2016_10	939	2.57	0	0	2.57
2016_11	831	5.77	0	3.01	8.77
2016_12	886	4.04	0	3.67	7.71
2017_01	859	0	0	2.23	2.23
2017_02	683	0	0	5.12	5.12
2017_03	771	0	0	4.22	4.22
2017_04	707	0	0	2.37	2.37
2017_05	747	10.71	0	7.47	18.18
2017_06	689	0	0	1.87	1.87
2017_07	634	0	0	3.35	3.35
2017_08	568	11.44	0	0	11.44
2017_09	483	0	0	10.35	10.35
2017_10	541	7.86	0	0	7.86
2017_11	520	14.1	0	6.41	20.51
2017_12	414	0	0	6.04	6.04
2018_01	508	0	0	1.27	1.27
2018_02	471	0	0	1.76	1.76
2018_03	444	0.75	0	2.06	2.82
2018_04	409	24.04	0	0	24.04
2018_05	414	30.19	0	0	30.19
2018_06	380	26.32	0	0.18	26.5
2018_07	453	23.36	0	0.26	23.63
2018_08	447	0	0	0	0
2018_09	440	0	0	0	0
2018_10	429	0	0	0	0
2018_11	400	2.03	0	0	2.03
2020_01	299	0	0	7.25	7.25
2020_02	245	0	0	38.44	38.44
2020_03	334	0	0	19.75	19.75
2020_04	275	0	0	10.36	10.36
2020_05	248	0	0	0	0
2020_06	268	3.42	0	32.65	36.07
2020_07	289	0	0.35	30.57	30.91
2020_08	253	0	0	14.2	14.2
2020_09	228	0	0	0	0
2020_10	198	21.68	0.51	0	22.18
2020_11	194	0	0	0	0
2020_12	276	5.8	0.6	0	6.4
